# Supplementary material for: Melatonin enhances plant growth and abiotic stress tolerance in soybean plants
Source: J Exp Bot. 2014 Oct 6;66(3):695–707. doi: 10.1093/jxb/eru392 (PMC4321538; doi:10.1093/jxb/eru392)
Supplement: Supplementary Data [file supp_eru392_jexbot129049_file002.xls]

## Sheet: Sup.Table2
Sup.Table2 Details of Venn diagram in Figure 6C
Red color represents up-regulated, green color represents down-regulated, grey color represents no change
	Detail of Figure 6C, left side								Detail of Figure 6C, right side
35 genes	Mt: H2O	Na+Mt:NaCl	NaCl:H2O	Na+Mt:Mt				5 genes	Mt: H2O	Na+Mt:NaCl	NaCl:H2O	Na+Mt:Mt
Glyma04g10590.1								Glyma13g44210.1
Glyma07g05150.1								Glyma16g29200.1
Glyma11g37610.1								Glyma13g44210.2
Glyma03g28720.1								Glyma01g41330.1
Glyma10g34460.1								Glyma07g16340.1
Glyma12g17390.1								3 genes
Glyma14g05300.1								Glyma15g23830.1
Glyma03g28740.1								Glyma12g21110.1
Glyma16g00980.1								Glyma08g44790.1
Glyma16g00980.2								24 genes
Glyma17g14130.1								Glyma20g33450.1
Glyma09g03200.1								Glyma20g29770.1
Glyma09g40990.1								Glyma03g37140.1
Glyma19g06160.1								Glyma12g08520.1
Glyma06g20830.1								Glyma14g32430.1
Glyma02g06070.1								Glyma14g32430.2
Glyma11g02440.1								Glyma07g10030.1
Glyma09g29710.1								Glyma03g30930.1
Glyma12g14130.1								Glyma12g12230.1
Glyma08g01860.1								Glyma15g07100.1
Glyma13g41650.1								Glyma08g09450.1
Glyma01g04070.1								Glyma05g01300.3
Glyma14g14220.1								Glyma12g34570.1
Glyma17g32100.1								Glyma12g34570.2
Glyma18g49570.1								Glyma04g36920.1
Glyma14g06990.1								Glyma02g31490.1
Glyma14g06980.1								Glyma08g27260.1
Glyma17g01580.1								Glyma05g01300.2
Glyma09g37290.1								Glyma18g10820.1
Glyma06g04740.1								Glyma06g02380.2
Glyma14g06980.2								Glyma19g11770.3
Glyma13g22940.1								Glyma06g44600.1
Glyma15g38190.1								Glyma06g02380.1
Glyma12g32160.1								Glyma19g11770.1
Glyma13g27050.1								7 genes
14 genes								Glyma13g29090.1
Glyma09g02600.1								Glyma09g31740.1
Glyma13g09420.1								Glyma17g16620.1
Glyma02g47770.1								Glyma04g37510.1
Glyma19g27580.1								Glyma07g06500.1
Glyma10g30890.1								Glyma07g03780.1
Glyma15g41970.1								Glyma04g12040.1
Glyma02g47140.1								136 genes
Glyma17g11940.1								Glyma07g12750.1
Glyma0041s00360.1								Glyma05g05430.1
Glyma17g01870.1								Glyma18g42520.1
Glyma19g43920.1								Glyma03g24320.1
Glyma14g10430.1								Glyma17g15710.1
Glyma02g03210.1								Glyma17g03040.1
Glyma13g35970.1								Glyma19g39730.1
31 genes								Glyma11g03310.1
Glyma20g19200.1								Glyma05g03080.1
Glyma04g02880.1								Glyma17g15710.2
Glyma09g37270.1								Glyma14g06910.1
Glyma19g43580.1								Glyma18g41320.1
Glyma13g39440.1								Glyma19g41090.1
Glyma18g00630.2								Glyma10g43380.1
Glyma17g11630.1								Glyma13g33140.1
Glyma05g03020.1								Glyma04g02480.1
Glyma16g22050.1								Glyma07g01660.2
Glyma09g06290.1								Glyma10g39190.1
Glyma08g23160.1								Glyma15g06240.1
Glyma18g00630.1								Glyma20g32640.1
Glyma05g34850.1								Glyma18g11820.1
Glyma13g32380.1								Glyma18g02460.1
Glyma02g39960.1								Glyma13g40620.1
Glyma11g34630.1								Glyma04g35950.1
Glyma15g17550.1								Glyma01g09550.1
Glyma03g28050.1								Glyma10g38050.1
Glyma19g43940.1								Glyma20g25520.1
Glyma13g17400.1								Glyma17g03740.1
Glyma18g06060.1								Glyma10g32000.1
Glyma13g21240.1								Glyma03g02200.1
Glyma08g39340.2								Glyma20g37780.1
Glyma03g41330.1								Glyma14g39490.1
Glyma14g33480.1								Glyma05g00750.1
Glyma10g12370.1								Glyma02g41560.1
Glyma15g06270.1								Glyma16g18700.1
Glyma08g39340.1								Glyma07g16770.1
Glyma04g33610.1								Glyma07g12780.1
Glyma11g26240.1								Glyma15g12490.1
Glyma07g05500.1								Glyma13g44020.1
21 genes								Glyma03g38000.1
Glyma06g42850.1								Glyma14g20450.1
Glyma20g36590.2								Glyma06g02530.1
Glyma15g01220.1								Glyma03g37110.1
Glyma04g40600.1								Glyma09g01560.1
Glyma20g36590.1								Glyma02g47700.1
Glyma18g46340.1								Glyma04g03990.1
Glyma03g00390.1								Glyma01g27490.1
Glyma09g04340.1								Glyma12g13300.1
Glyma09g36360.1								Glyma01g35620.1
Glyma02g12740.1								Glyma06g44520.1
Glyma03g28850.1								Glyma05g33190.1
Glyma15g27660.1								Glyma06g35010.1
Glyma15g15160.1								Glyma15g15660.1
Glyma06g14190.2								Glyma18g53110.1
Glyma05g26930.1								Glyma18g53150.1
Glyma09g31110.2								Glyma10g37340.1
Glyma01g41670.1								Glyma10g00440.1
Glyma11g37800.1								Glyma09g04550.1
Glyma13g28680.1								Glyma03g30040.1
Glyma03g03820.1								Glyma05g00740.1
Glyma19g31620.1								Glyma10g28680.1
5 genes								Glyma17g10950.1
Glyma11g03690.1								Glyma15g07460.1
Glyma06g14190.1								Glyma07g07280.1
Glyma09g31110.3								Glyma14g20440.1
Glyma09g31110.1								Glyma09g32780.1
Glyma15g06800.1								Glyma08g22420.1
106 genes								Glyma08g01210.1
Glyma10g39600.1								Glyma01g36080.1
Glyma12g06730.1								Glyma17g32080.1
Glyma13g27010.1								Glyma07g39230.1
Glyma02g42290.1								Glyma12g13230.1
Glyma13g07110.1								Glyma04g39860.1
Glyma19g30460.1								Glyma09g33880.1
Glyma11g36730.1								Glyma13g38080.1
Glyma02g36720.1								Glyma09g07310.1
Glyma08g14850.1								Glyma06g12220.1
Glyma14g09650.1								Glyma15g23830.2
Glyma12g36210.1								Glyma0041s00240.1
Glyma11g12450.2								Glyma16g21050.1
Glyma08g07480.1								Glyma06g08540.1
Glyma11g34770.1								Glyma12g06030.1
Glyma11g12450.1								Glyma12g30870.1
Glyma06g47450.1								Glyma14g01750.1
Glyma11g00240.1								Glyma10g30380.1
Glyma13g34710.1								Glyma06g15030.1
Glyma14g10260.1								Glyma13g32650.1
Glyma11g04210.1								Glyma20g10310.1
Glyma09g37430.1								Glyma13g29220.1
Glyma19g28950.1								Glyma06g10190.1
Glyma11g14800.1								Glyma17g03700.1
Glyma17g04740.1								Glyma14g24860.1
Glyma16g31230.1								Glyma10g32260.1
Glyma17g04730.1								Glyma07g35760.1
Glyma11g36940.1								Glyma07g36840.1
Glyma02g16970.1								Glyma14g00960.1
Glyma01g45570.1								Glyma19g25680.1
Glyma08g07490.1								Glyma14g05650.1
Glyma08g45550.1								Glyma13g01870.1
Glyma08g18200.1								Glyma08g43790.1
Glyma11g14800.2								Glyma10g28660.1
Glyma16g02150.1								Glyma02g41640.1
Glyma11g30010.1								Glyma13g32580.1
Glyma07g04310.1								Glyma12g11130.1
Glyma03g03270.1								Glyma08g02550.1
Glyma13g09140.1								Glyma12g07850.1
Glyma20g00390.1								Glyma14g23860.1
Glyma02g04530.1								Glyma02g01110.1
Glyma12g32590.1								Glyma03g01190.1
Glyma08g04560.1								Glyma10g00800.1
Glyma06g14750.1								Glyma13g01860.1
Glyma01g02580.1								Glyma19g25680.2
Glyma06g07240.1								Glyma07g27540.1
Glyma08g45890.1								Glyma07g27540.2
Glyma05g03580.1								Glyma05g38450.1
Glyma06g20810.1								Glyma04g34160.1
Glyma04g42260.1								Glyma14g39760.1
Glyma03g33840.1								Glyma04g33770.1
Glyma13g39690.1								Glyma10g42100.1
Glyma08g07380.1								Glyma03g40430.1
Glyma12g32380.1								Glyma13g07540.1
Glyma18g35410.1								Glyma10g36890.1
Glyma18g46580.1								Glyma10g35880.1
Glyma08g07370.1								Glyma19g04070.1
Glyma04g16140.1								Glyma09g31340.1
Glyma03g34820.1								Glyma15g42590.3
Glyma13g38040.1								Glyma17g06880.2
Glyma17g04940.1								Glyma06g20800.1
Glyma19g34190.1								Glyma13g33420.1
Glyma07g16130.1								Glyma13g33420.2
Glyma04g07390.1								Glyma13g31840.1
Glyma08g18200.3								Glyma18g02440.1
Glyma12g29090.1								Glyma0335s00200.1
Glyma03g33840.2								Glyma15g42590.1
Glyma07g29990.1								Glyma02g13260.1
Glyma19g42630.1								Glyma19g06130.2
Glyma03g42030.1								10 genes
Glyma20g34340.1								Glyma06g11190.2
Glyma11g02130.1								Glyma16g02390.1
Glyma03g33800.1								Glyma18g17120.1
Glyma11g33210.1								Glyma04g08410.1
Glyma03g38150.1								Glyma08g20230.1
Glyma04g06970.1								Glyma05g31450.4
Glyma20g29370.1								Glyma05g31450.3
Glyma11g07940.1								Glyma05g31450.1
Glyma15g06260.1								Glyma05g31450.2
Glyma09g23180.1								Glyma10g40700.1
Glyma06g08610.1								6 genes
Glyma11g10460.1								Glyma05g01280.1
Glyma19g30180.1								Glyma19g33680.1
Glyma11g31120.1								Glyma08g09650.1
Glyma19g28370.1								Glyma12g17700.1
Glyma17g37920.1								Glyma14g00850.1
Glyma15g38080.1								Glyma11g04080.1
Glyma15g38090.2								1333 genes
Glyma01g37360.1								Glyma06g46450.1
Glyma15g38090.1								Glyma16g26740.1
Glyma03g28380.1								Glyma17g02600.1
Glyma08g12340.1								Glyma01g33070.3
Glyma07g01310.1								Glyma03g38570.1
Glyma06g46350.1								Glyma14g11530.1
Glyma13g06880.1								Glyma15g16780.1
Glyma10g01910.1								Glyma08g46010.1
Glyma07g15580.1								Glyma11g37890.1
Glyma08g22340.1								Glyma16g28720.1
Glyma06g46350.2								Glyma20g04840.1
Glyma01g06030.1								Glyma18g41910.1
Glyma16g33800.1								Glyma11g17160.1
Glyma14g28050.1								Glyma15g41840.1
Glyma08g39700.1								Glyma12g15750.1
Glyma14g04530.1								Glyma12g09940.2
Glyma05g01350.1								Glyma19g40770.1
Glyma02g39820.1								Glyma19g33310.1
Glyma11g07420.1								Glyma20g28630.1
131 genes								Glyma07g33180.1
Glyma14g35340.1								Glyma08g19390.1
Glyma01g40270.1								Glyma18g44250.1
Glyma14g05380.1								Glyma10g33850.1
Glyma17g08890.1								Glyma15g17620.1
Glyma17g38120.1								Glyma14g03440.1
Glyma11g37350.1								Glyma08g05010.1
Glyma08g42340.1								Glyma02g40580.1
Glyma18g48330.1								Glyma06g12190.1
Glyma03g22320.1								Glyma11g34380.1
Glyma15g29880.1								Glyma18g07620.1
Glyma07g33950.1								Glyma15g19120.1
Glyma15g41940.1								Glyma07g09220.2
Glyma13g38040.2								Glyma17g36360.1
Glyma06g09390.1								Glyma16g01610.1
Glyma08g02050.1								Glyma20g01410.1
Glyma17g35650.1								Glyma19g34690.1
Glyma09g10510.1								Glyma1454s00200.1
Glyma01g43050.1								Glyma18g01800.1
Glyma08g23600.1								Glyma19g01830.1
Glyma02g40740.1								Glyma13g14400.1
Glyma04g00560.1								Glyma01g31660.1
Glyma17g05760.1								Glyma14g08900.1
Glyma08g01180.1								Glyma13g29370.2
Glyma04g04290.1								Glyma17g00870.1
Glyma02g37160.1								Glyma05g22030.1
Glyma07g36140.1								Glyma15g41850.1
Glyma10g39110.1								Glyma03g40940.1
Glyma15g10080.1								Glyma11g09880.1
Glyma03g06460.1								Glyma07g39860.1
Glyma17g00670.1								Glyma01g21580.1
Glyma19g43950.1								Glyma12g11680.1
Glyma08g36590.1								Glyma08g44710.1
Glyma18g07060.1								Glyma05g20230.3
Glyma16g17830.1								Glyma16g31140.1
Glyma09g37090.2								Glyma09g38690.2
Glyma04g17600.1								Glyma02g17720.1
Glyma05g27810.1								Glyma17g30800.1
Glyma18g49400.1								Glyma20g06680.1
Glyma10g24630.1								Glyma18g38680.1
Glyma11g04820.1								Glyma06g40920.1
Glyma16g04950.2								Glyma10g33440.1
Glyma14g38430.1								Glyma13g10780.1
Glyma19g40900.1								Glyma13g05660.1
Glyma16g04950.1								Glyma09g31530.1
Glyma13g00830.1								Glyma01g21570.1
Glyma12g06130.1								Glyma04g03670.1
Glyma15g02710.1								Glyma20g24710.1
Glyma04g34350.1								Glyma13g18780.1
Glyma08g01170.1								Glyma1454s00200.2
Glyma12g12350.1								Glyma15g02470.1
Glyma08g24710.1								Glyma12g36240.1
Glyma20g35520.1								Glyma07g11800.1
Glyma14g39880.2								Glyma09g34360.1
Glyma08g02050.2								Glyma09g41850.1
Glyma15g00460.1								Glyma13g30510.1
Glyma09g41000.1								Glyma20g26610.1
Glyma06g43760.1								Glyma04g42020.1
Glyma11g07430.1								Glyma18g40600.1
Glyma05g27810.2								Glyma10g34850.1
Glyma08g16220.1								Glyma1332s00200.1
Glyma08g47160.1								Glyma05g21360.1
Glyma17g06220.1								Glyma10g28610.1
Glyma01g37930.1								Glyma18g05890.1
Glyma10g33790.1								Glyma03g30410.1
Glyma19g41950.1								Glyma07g06260.1
Glyma14g28090.1								Glyma17g12500.1
Glyma08g28770.1								Glyma13g28960.1
Glyma14g39880.1								Glyma07g29940.1
Glyma08g27760.1								Glyma18g50430.1
Glyma01g04150.1								Glyma14g08900.2
Glyma17g12450.1								Glyma01g27110.1
Glyma02g43680.1								Glyma09g39930.1
Glyma01g07860.1								Glyma07g38110.2
Glyma13g43470.1								Glyma17g13730.1
Glyma11g19190.1								Glyma03g05530.1
Glyma11g35700.1								Glyma07g09220.1
Glyma17g31330.1								Glyma12g17680.1
Glyma06g35110.1								Glyma07g34870.1
Glyma05g26970.1								Glyma17g36130.1
Glyma06g16430.1								Glyma11g18220.1
Glyma04g05220.1								Glyma03g29940.2
Glyma16g32490.1								Glyma07g38110.1
Glyma12g32390.1								Glyma14g00750.1
Glyma16g07300.1								Glyma20g28720.3
Glyma06g01710.1								Glyma11g01990.1
Glyma10g00250.1								Glyma0363s00210.1
Glyma06g07070.1								Glyma13g19130.1
Glyma12g34100.1								Glyma14g37440.1
Glyma20g28360.1								Glyma01g43500.1
Glyma04g01640.1								Glyma13g10790.1
Glyma08g20710.1								Glyma11g06660.1
Glyma01g38690.1								Glyma09g04100.1
Glyma10g37150.1								Glyma17g05380.1
Glyma12g16340.1								Glyma18g46500.1
Glyma07g39160.1								Glyma19g27060.1
Glyma11g08320.1								Glyma02g35210.1
Glyma14g15120.1								Glyma15g40950.1
Glyma10g29620.1								Glyma08g20820.1
Glyma06g42110.1								Glyma13g40220.1
Glyma13g43970.1								Glyma20g27540.1
Glyma08g45580.1								Glyma20g28720.4
Glyma02g06050.1								Glyma20g06210.1
Glyma19g02810.1								Glyma06g17540.1
Glyma10g01710.1								Glyma02g13810.1
Glyma10g00260.1								Glyma18g16490.1
Glyma07g01740.1								Glyma10g05800.1
Glyma19g32760.1								Glyma20g38930.2
Glyma05g14800.1								Glyma08g44760.1
Glyma02g38050.1								Glyma09g38700.1
Glyma17g06920.1								Glyma15g04620.3
Glyma14g35770.1								Glyma15g01060.1
Glyma18g44810.1								Glyma19g31460.1
Glyma13g24720.1								Glyma14g08910.1
Glyma06g05290.1								Glyma13g17730.1
Glyma07g02060.2								Glyma13g38240.1
Glyma02g07610.1								Glyma12g15870.1
Glyma13g26030.1								Glyma09g23750.1
Glyma08g25090.1								Glyma11g06690.1
Glyma02g00280.1								Glyma13g41080.1
Glyma15g09530.1								Glyma01g33070.1
Glyma08g21730.1								Glyma08g14900.1
Glyma07g02060.1								Glyma19g32880.1
Glyma15g30150.1								Glyma16g29320.1
Glyma10g32930.1								Glyma09g41450.1
Glyma07g17140.1								Glyma14g11040.1
Glyma06g46920.1								Glyma11g10080.1
Glyma04g01630.1								Glyma10g29860.1
Glyma06g07060.1								Glyma20g38930.1
Glyma15g08600.1								Glyma19g41630.1
Glyma19g29920.1								Glyma20g28720.1
Glyma10g13450.1								Glyma10g35710.1
630 genes								Glyma15g04620.1
Glyma10g15980.1								Glyma18g07770.1
Glyma15g06900.1								Glyma02g17490.1
Glyma20g38570.1								Glyma15g04620.2
Glyma06g46680.1								Glyma12g34990.1
Glyma11g09330.2								Glyma17g03350.3
Glyma08g21250.1								Glyma13g24210.1
Glyma07g31050.1								Glyma20g28720.6
Glyma18g47600.1								Glyma04g16040.1
Glyma08g33510.1								Glyma06g09290.1
Glyma08g45590.1								Glyma01g37820.1
Glyma10g42170.1								Glyma12g20460.1
Glyma01g36770.3								Glyma10g42340.1
Glyma19g44680.1								Glyma13g03770.1
Glyma06g38410.1								Glyma06g02010.1
Glyma01g08260.1								Glyma06g11190.1
Glyma10g00980.1								Glyma15g11910.1
Glyma09g38730.1								Glyma03g04990.1
Glyma14g09990.1								Glyma02g47000.1
Glyma09g39390.1								Glyma20g35010.1
Glyma04g14800.2								Glyma04g39650.1
Glyma08g02610.1								Glyma17g00880.1
Glyma05g02890.1								Glyma17g11720.1
Glyma11g10080.1								Glyma17g34530.1
Glyma17g14750.1								Glyma15g09240.1
Glyma01g04380.1								Glyma01g09900.1
Glyma13g10360.1								Glyma01g33350.1
Glyma04g40000.1								Glyma16g24720.1
Glyma11g20720.1								Glyma12g25740.1
Glyma11g04130.2								Glyma04g03740.1
Glyma09g09220.1								Glyma11g20790.1
Glyma17g10320.1								Glyma03g29940.1
Glyma16g27140.1								Glyma13g03510.1
Glyma13g09730.1								Glyma13g09440.1
Glyma08g02580.1								Glyma12g32230.1
Glyma04g41540.1								Glyma20g15230.1
Glyma07g16810.1								Glyma02g06870.1
Glyma10g42540.1								Glyma16g28750.1
Glyma03g29470.2								Glyma16g29280.1
Glyma14g05390.1								Glyma02g07700.1
Glyma03g39890.2								Glyma18g46280.1
Glyma11g09330.1								Glyma10g43630.1
Glyma11g06820.1								Glyma08g00260.1
Glyma14g09760.1								Glyma16g30020.1
Glyma12g30410.1								Glyma13g17330.1
Glyma05g32560.1								Glyma02g02230.1
Glyma02g41520.2								Glyma06g40480.1
Glyma08g12600.1								Glyma08g22660.1
Glyma17g37790.1								Glyma18g48910.1
Glyma19g44380.1								Glyma01g33070.2
Glyma16g33430.1								Glyma16g02570.1
Glyma17g13550.2								Glyma13g17920.1
Glyma15g01470.1								Glyma20g16980.1
Glyma12g33420.1								Glyma08g12580.1
Glyma09g24170.1								Glyma12g31490.1
Glyma07g08050.1								Glyma14g04640.1
Glyma11g04130.1								Glyma11g18770.1
Glyma11g37730.1								Glyma08g06090.2
Glyma15g00570.1								Glyma19g31580.1
Glyma03g41750.1								Glyma20g37130.1
Glyma08g11300.1								Glyma17g03360.1
Glyma06g41150.1								Glyma12g10780.1
Glyma15g01470.2								Glyma20g28720.5
Glyma08g45990.1								Glyma11g04970.1
Glyma06g16440.2								Glyma15g41620.1
Glyma18g03950.1								Glyma03g35400.1
Glyma05g29440.1								Glyma02g02230.3
Glyma19g33440.1								Glyma10g39510.1
Glyma01g43420.1								Glyma11g13200.1
Glyma03g29470.1								Glyma09g01750.1
Glyma08g27590.2								Glyma04g01050.1
Glyma13g26630.2								Glyma12g05800.1
Glyma05g24740.1								Glyma11g07510.2
Glyma03g39890.3								Glyma15g20990.1
Glyma02g39280.1								Glyma06g14680.1
Glyma12g06730.2								Glyma13g40830.3
Glyma03g35920.1								Glyma11g31310.2
Glyma03g22790.1								Glyma18g05260.1
Glyma06g44450.1								Glyma16g28850.1
Glyma10g31240.2								Glyma03g33110.1
Glyma04g14800.1								Glyma19g25070.1
Glyma06g45860.1								Glyma08g06090.3
Glyma15g06010.1								Glyma17g35110.1
Glyma10g04190.1								Glyma11g32600.1
Glyma08g20420.1								Glyma03g40770.1
Glyma12g07410.1								Glyma07g25390.1
Glyma03g33880.1								Glyma05g32560.1
Glyma10g15900.1								Glyma18g06840.1
Glyma07g05480.1								Glyma06g12670.1
Glyma06g30850.1								Glyma10g42750.1
Glyma11g20820.1								Glyma08g06090.1
Glyma16g06750.1								Glyma12g32370.1
Glyma03g33890.1								Glyma16g19480.1
Glyma19g01030.1								Glyma03g11990.1
Glyma11g05530.1								Glyma04g04500.1
Glyma02g39280.3								Glyma13g05010.1
Glyma02g41520.1								Glyma09g18560.1
Glyma12g05080.1								Glyma13g29370.1
Glyma15g11680.1								Glyma09g40570.1
Glyma12g12260.1								Glyma15g16790.1
Glyma09g40580.1								Glyma12g36310.1
Glyma06g46000.1								Glyma16g12110.1
Glyma18g03470.1								Glyma03g01110.1
Glyma02g18380.1								Glyma06g48200.1
Glyma08g21170.1								Glyma12g32070.2
Glyma10g44160.1								Glyma01g38430.1
Glyma02g00340.1								Glyma16g32440.1
Glyma18g45180.1								Glyma03g39050.1
Glyma15g03430.1								Glyma04g43000.1
Glyma17g36960.1								Glyma03g03560.1
Glyma03g29470.3								Glyma13g35560.1
Glyma12g12800.1								Glyma07g16850.3
Glyma10g07670.1								Glyma02g47870.1
Glyma04g00460.1								Glyma09g27850.1
Glyma19g43110.1								Glyma11g08190.1
Glyma15g04570.1								Glyma05g29090.1
Glyma04g02460.2								Glyma01g09900.2
Glyma04g04760.1								Glyma12g01590.2
Glyma11g04130.3								Glyma05g22760.1
Glyma13g24200.1								Glyma02g02230.2
Glyma15g01490.1								Glyma05g02730.1
Glyma13g00590.1								Glyma17g34870.1
Glyma09g40590.2								Glyma15g17420.1
Glyma13g44460.1								Glyma14g01660.1
Glyma06g46520.1								Glyma01g31730.1
Glyma19g41260.1								Glyma06g12920.1
Glyma09g07070.1								Glyma14g10620.4
Glyma18g49540.1								Glyma07g04440.1
Glyma12g07370.1								Glyma03g22860.1
Glyma16g32550.1								Glyma20g28720.2
Glyma09g25470.2								Glyma15g05530.1
Glyma14g05610.1								Glyma09g00260.2
Glyma19g24520.1								Glyma15g42490.1
Glyma02g41280.1								Glyma04g42130.1
Glyma02g46320.1								Glyma09g23310.1
Glyma09g25470.1								Glyma02g38210.5
Glyma11g02880.1								Glyma12g02250.1
Glyma07g16420.1								Glyma01g22880.1
Glyma15g11780.1								Glyma02g04820.1
Glyma15g07080.1								Glyma06g40520.1
Glyma14g06600.1								Glyma04g01060.1
Glyma02g02680.1								Glyma01g38870.1
Glyma20g25080.1								Glyma13g33290.1
Glyma06g47560.1								Glyma11g10090.1
Glyma08g10770.1								Glyma12g01590.1
Glyma20g23360.1								Glyma14g04620.1
Glyma18g12110.1								Glyma07g37240.1
Glyma19g43820.1								Glyma14g07160.1
Glyma10g15950.1								Glyma11g20820.1
Glyma08g27590.1								Glyma08g20800.1
Glyma01g45020.1								Glyma20g29380.1
Glyma12g09670.1								Glyma08g44700.1
Glyma12g07150.1								Glyma14g10620.1
Glyma02g39280.2								Glyma07g37240.2
Glyma09g04520.1								Glyma10g01330.1
Glyma20g28320.1								Glyma09g41930.1
Glyma01g16140.1								Glyma11g13200.2
Glyma03g41770.1								Glyma19g37340.1
Glyma01g38590.1								Glyma14g10620.2
Glyma15g18070.2								Glyma12g07450.1
Glyma17g14620.1								Glyma08g46670.1
Glyma18g06840.1								Glyma07g18890.1
Glyma17g06610.1								Glyma13g41540.1
Glyma16g17680.1								Glyma02g04820.2
Glyma02g06460.1								Glyma02g12220.1
Glyma09g41740.1								Glyma02g10490.1
Glyma13g29390.1								Glyma06g17810.1
Glyma06g14850.1								Glyma10g08760.1
Glyma18g02510.1								Glyma20g03400.1
Glyma08g42050.1								Glyma07g16850.2
Glyma02g38210.2								Glyma04g07440.1
Glyma11g37930.1								Glyma06g22430.1
Glyma13g43870.2								Glyma12g05230.1
Glyma17g13550.1								Glyma14g10620.3
Glyma13g05010.1								Glyma13g25570.1
Glyma13g28350.1								Glyma15g42500.1
Glyma10g03080.1								Glyma06g38410.1
Glyma15g09240.1								Glyma11g12410.1
Glyma08g22750.1								Glyma09g21070.1
Glyma01g34830.1								Glyma17g03350.4
Glyma12g07430.1								Glyma06g44320.1
Glyma08g04450.1								Glyma13g40830.1
Glyma08g12530.1								Glyma13g28970.1
Glyma13g17180.1								Glyma13g40830.2
Glyma06g47300.1								Glyma05g27960.1
Glyma12g33070.1								Glyma11g16070.1
Glyma12g34740.1								Glyma11g02810.1
Glyma05g36050.1								Glyma15g06780.1
Glyma06g47900.1								Glyma02g05880.1
Glyma16g29300.1								Glyma10g39980.1
Glyma09g18560.1								Glyma20g27510.1
Glyma13g26630.1								Glyma12g21040.1
Glyma15g05930.1								Glyma17g19920.1
Glyma14g02630.1								Glyma09g00260.3
Glyma09g40590.1								Glyma03g39940.1
Glyma16g32440.1								Glyma17g02910.1
Glyma10g34540.1								Glyma03g24060.1
Glyma07g37050.2								Glyma02g11150.1
Glyma18g41340.1								Glyma06g18560.1
Glyma13g14410.1								Glyma16g28970.2
Glyma01g00730.3								Glyma15g39750.1
Glyma14g39910.1								Glyma18g53220.1
Glyma11g15810.1								Glyma16g01390.1
Glyma01g37810.1								Glyma11g07510.1
Glyma05g29400.1								Glyma19g32650.1
Glyma03g17300.1								Glyma17g12340.1
Glyma09g06770.1								Glyma10g12150.1
Glyma12g07420.1								Glyma09g25420.1
Glyma06g40330.1								Glyma05g34660.1
Glyma19g07600.1								Glyma11g08310.1
Glyma14g39910.2								Glyma18g42200.1
Glyma13g01330.1								Glyma16g05580.2
Glyma19g44410.1								Glyma07g32330.1
Glyma13g43870.1								Glyma15g11410.1
Glyma01g34380.1								Glyma03g24610.1
Glyma13g43870.3								Glyma19g35810.1
Glyma08g11620.1								Glyma20g23420.1
Glyma02g37450.1								Glyma11g05780.1
Glyma08g12400.1								Glyma10g41840.1
Glyma01g43880.1								Glyma13g23760.1
Glyma02g11610.1								Glyma06g17810.2
Glyma16g29490.1								Glyma10g33060.1
Glyma11g04970.1								Glyma20g30580.1
Glyma09g29000.1								Glyma0690s00200.1
Glyma20g38470.1								Glyma03g35570.1
Glyma10g32690.3								Glyma13g17910.1
Glyma05g29430.1								Glyma17g19800.1
Glyma08g41000.1								Glyma07g05110.1
Glyma17g06770.1								Glyma12g05180.1
Glyma02g36600.1								Glyma07g05470.1
Glyma01g29930.1								Glyma10g41340.1
Glyma07g15910.1								Glyma06g30850.1
Glyma08g18980.1								Glyma20g36160.1
Glyma03g36100.1								Glyma08g23380.2
Glyma02g43430.1								Glyma17g11310.1
Glyma13g07940.1								Glyma14g26700.1
Glyma13g36110.1								Glyma15g04620.4
Glyma20g29860.1								Glyma12g07430.1
Glyma11g14260.1								Glyma15g31520.1
Glyma13g43870.4								Glyma13g17880.1
Glyma14g39910.3								Glyma11g16070.3
Glyma13g06460.1								Glyma15g40510.1
Glyma17g37990.1								Glyma18g01750.1
Glyma19g41270.1								Glyma06g41050.1
Glyma16g28670.1								Glyma12g07440.1
Glyma08g38950.1								Glyma20g37470.1
Glyma13g29790.1								Glyma01g25930.1
Glyma14g00750.1								Glyma13g14410.1
Glyma11g20030.1								Glyma19g28970.1
Glyma13g30660.1								Glyma09g04530.1
Glyma15g01990.1								Glyma11g10600.1
Glyma12g11390.1								Glyma12g36220.1
Glyma15g32230.1								Glyma19g01450.1
Glyma16g34720.1								Glyma07g08090.1
Glyma14g05560.1								Glyma18g06360.1
Glyma13g30950.2								Glyma14g40360.1
Glyma16g02320.1								Glyma07g37240.3
Glyma05g35270.1								Glyma16g05580.1
Glyma03g14180.1								Glyma19g37340.2
Glyma13g30950.1								Glyma15g09720.1
Glyma09g35050.3								Glyma19g41660.2
Glyma07g31050.2								Glyma12g15530.1
Glyma16g17680.2								Glyma08g05000.1
Glyma11g13800.1								Glyma20g16920.1
Glyma01g33070.2								Glyma06g47300.1
Glyma06g03850.1								Glyma02g38210.4
Glyma09g23150.1								Glyma17g34160.1
Glyma15g36200.1								Glyma13g28090.1
Glyma07g37050.1								Glyma04g43000.2
Glyma15g18070.1								Glyma08g18470.1
Glyma20g25400.1								Glyma18g43570.1
Glyma20g28320.3								Glyma18g44030.2
Glyma15g01770.1								Glyma14g14320.2
Glyma04g42760.1								Glyma20g35850.1
Glyma02g12710.1								Glyma07g00900.1
Glyma20g38930.1								Glyma17g36090.1
Glyma04g38500.1								Glyma11g00230.1
Glyma01g02740.1								Glyma16g01900.1
Glyma12g32070.1								Glyma10g23560.1
Glyma06g11860.1								Glyma11g32520.2
Glyma14g35720.2								Glyma12g09670.1
Glyma18g42700.1								Glyma16g01390.4
Glyma20g38930.2								Glyma02g11630.1
Glyma06g09290.1								Glyma18g44930.1
Glyma15g39750.1								Glyma09g21820.1
Glyma08g23540.1								Glyma16g28970.1
Glyma07g18280.1								Glyma08g17530.1
Glyma18g12020.1								Glyma11g16070.2
Glyma08g26840.1								Glyma13g43380.1
Glyma09g41930.1								Glyma07g01200.1
Glyma13g02420.1								Glyma14g01660.2
Glyma13g01970.1								Glyma16g29090.1
Glyma08g06260.1								Glyma08g15670.1
Glyma02g14260.1								Glyma05g27670.1
Glyma15g06780.1								Glyma12g30270.1
Glyma02g10940.1								Glyma04g36160.1
Glyma04g02960.2								Glyma12g17730.1
Glyma03g41910.1								Glyma13g36560.2
Glyma16g26740.1								Glyma04g11140.1
Glyma11g15990.1								Glyma12g00960.1
Glyma15g18880.1								Glyma02g38210.3
Glyma12g25740.1								Glyma05g27970.1
Glyma01g00730.2								Glyma10g00980.1
Glyma07g01200.1								Glyma15g00550.1
Glyma19g03730.1								Glyma10g29750.1
Glyma02g02620.1								Glyma20g26420.1
Glyma12g22880.1								Glyma07g00900.2
Glyma07g16830.1								Glyma19g36930.1
Glyma15g06770.1								Glyma02g38210.1
Glyma14g35720.1								Glyma19g35070.1
Glyma11g02390.1								Glyma11g08890.1
Glyma05g05230.1								Glyma04g38710.1
Glyma18g45170.1								Glyma12g04890.2
Glyma13g32630.1								Glyma12g04890.1
Glyma06g45550.1								Glyma12g04630.1
Glyma03g05530.1								Glyma19g01390.1
Glyma05g32010.1								Glyma03g03840.1
Glyma20g29380.1								Glyma18g52390.1
Glyma14g08630.1								Glyma15g11220.1
Glyma05g27400.1								Glyma11g13390.1
Glyma14g07660.1								Glyma08g43350.1
Glyma02g03310.1								Glyma10g37940.1
Glyma06g40920.1								Glyma01g24710.1
Glyma18g43200.1								Glyma03g31430.1
Glyma08g12580.1								Glyma09g26550.1
Glyma06g47200.1								Glyma11g32520.1
Glyma13g10790.1								Glyma12g02640.1
Glyma19g00580.1								Glyma11g32500.2
Glyma16g26790.1								Glyma13g42530.1
Glyma12g33440.1								Glyma06g38440.1
Glyma07g31660.1								Glyma03g36280.1
Glyma19g01740.1								Glyma14g07540.1
Glyma08g44750.1								Glyma14g14320.1
Glyma03g29950.1								Glyma13g29350.4
Glyma14g07280.1								Glyma11g18320.1
Glyma01g33070.1								Glyma10g32280.1
Glyma06g18370.1								Glyma11g32500.1
Glyma07g39620.2								Glyma09g36150.1
Glyma18g52730.1								Glyma10g33650.1
Glyma12g32540.1								Glyma07g03430.1
Glyma01g26840.1								Glyma04g00930.1
Glyma12g07650.1								Glyma16g08940.1
Glyma06g46520.2								Glyma07g30500.1
Glyma11g37360.1								Glyma09g09400.1
Glyma13g22540.1								Glyma18g44320.1
Glyma11g09250.1								Glyma02g26160.1
Glyma17g06610.2								Glyma02g38210.2
Glyma13g10780.1								Glyma06g39810.1
Glyma09g05910.1								Glyma10g27980.2
Glyma20g25990.1								Glyma20g30840.1
Glyma10g44170.2								Glyma11g07510.3
Glyma07g16850.1								Glyma07g05480.1
Glyma18g42610.1								Glyma18g44450.1
Glyma01g33350.1								Glyma10g10240.1
Glyma06g16440.1								Glyma07g32490.1
Glyma03g41660.1								Glyma04g06470.1
Glyma08g01780.1								Glyma04g41490.2
Glyma15g02850.1								Glyma19g38720.1
Glyma17g07470.1								Glyma20g27690.1
Glyma17g14000.1								Glyma20g16600.1
Glyma13g25260.1								Glyma13g29350.5
Glyma15g41070.1								Glyma05g29310.1
Glyma01g26840.2								Glyma02g01300.1
Glyma15g15370.1								Glyma16g26100.1
Glyma02g37450.2								Glyma11g05530.1
Glyma18g45520.1								Glyma09g28730.1
Glyma02g26160.1								Glyma01g05080.1
Glyma07g31660.2								Glyma09g25470.3
Glyma17g03350.3								Glyma03g22510.1
Glyma02g43580.1								Glyma02g03890.1
Glyma18g01340.2								Glyma11g09690.1
Glyma04g34890.1								Glyma06g05460.2
Glyma19g44450.1								Glyma11g15180.2
Glyma14g24370.1								Glyma17g07120.1
Glyma01g00730.1								Glyma16g29330.1
Glyma12g36310.1								Glyma01g37090.1
Glyma17g17210.1								Glyma15g00590.1
Glyma02g35210.1								Glyma11g02980.1
Glyma13g02230.1								Glyma19g03580.1
Glyma18g06950.1								Glyma13g29350.3
Glyma19g00700.1								Glyma05g05270.1
Glyma06g48050.1								Glyma04g01890.1
Glyma11g18680.1								Glyma02g12710.1
Glyma17g16210.1								Glyma07g35380.1
Glyma18g48910.1								Glyma12g00980.1
Glyma11g18220.1								Glyma04g41490.1
Glyma15g10920.1								Glyma09g30370.3
Glyma01g22880.1								Glyma09g29380.3
Glyma03g19880.1								Glyma09g28750.1
Glyma04g02960.1								Glyma13g22200.1
Glyma01g20720.1								Glyma09g00260.1
Glyma01g00730.4								Glyma04g11580.1
Glyma17g37960.1								Glyma07g39900.1
Glyma04g04250.1								Glyma05g35200.1
Glyma06g39810.1								Glyma02g11610.1
Glyma03g36000.1								Glyma03g22560.1
Glyma20g06210.1								Glyma08g39140.1
Glyma06g38480.1								Glyma11g18680.1
Glyma05g32850.1								Glyma10g27980.7
Glyma07g16840.1								Glyma18g53080.1
Glyma04g20620.1								Glyma17g17860.1
Glyma10g41370.1								Glyma08g02160.1
Glyma13g40820.2								Glyma16g03600.1
Glyma18g14900.1								Glyma02g09750.1
Glyma19g40770.1								Glyma10g36760.1
Glyma09g01240.1								Glyma11g09250.1
Glyma10g41370.3								Glyma17g35430.1
Glyma09g08110.1								Glyma06g05460.1
Glyma15g12140.1								Glyma19g38720.2
Glyma01g28780.1								Glyma08g25600.1
Glyma11g14260.2								Glyma08g07470.1
Glyma08g21790.2								Glyma08g12600.1
Glyma13g40820.1								Glyma11g10340.2
Glyma13g03770.1								Glyma09g25470.1
Glyma10g36310.1								Glyma19g41900.1
Glyma07g05470.1								Glyma19g01160.1
Glyma01g27900.1								Glyma06g45020.1
Glyma12g32070.2								Glyma11g20800.1
Glyma01g38430.1								Glyma15g17070.2
Glyma13g40590.1								Glyma18g52730.1
Glyma15g05520.1								Glyma05g04960.1
Glyma13g27550.1								Glyma14g40360.2
Glyma03g38160.1								Glyma04g04240.1
Glyma08g08810.1								Glyma07g08050.1
Glyma05g37390.1								Glyma13g14410.2
Glyma13g25570.1								Glyma10g06190.1
Glyma04g04500.1								Glyma08g26840.1
Glyma20g23890.1								Glyma06g42520.1
Glyma08g21790.1								Glyma11g20810.1
Glyma08g44670.1								Glyma14g08810.1
Glyma06g33370.1								Glyma09g25470.2
Glyma04g37440.2								Glyma07g07650.1
Glyma05g35050.1								Glyma08g36660.1
Glyma01g06720.1								Glyma14g39910.2
Glyma20g36000.1								Glyma06g13420.1
Glyma05g22760.1								Glyma05g02110.1
Glyma13g04410.1								Glyma04g41490.3
Glyma03g05070.1								Glyma14g05610.1
Glyma08g07560.1								Glyma16g26240.1
Glyma15g06000.1								Glyma06g17020.1
Glyma05g02110.1								Glyma03g38810.1
Glyma04g23120.1								Glyma03g29950.1
Glyma15g34770.1								Glyma17g14970.2
Glyma17g09810.1								Glyma13g31060.2
Glyma10g41370.2								Glyma18g45170.1
Glyma20g23180.1								Glyma02g31620.1
Glyma02g01490.1								Glyma06g42630.1
Glyma09g41620.1								Glyma03g30460.1
Glyma10g00220.1								Glyma09g27780.2
Glyma04g37440.1								Glyma13g24200.1
Glyma16g11580.1								Glyma13g25620.1
Glyma09g41850.1								Glyma10g04210.1
Glyma15g01990.2								Glyma02g14040.1
Glyma14g40170.1								Glyma07g10730.2
Glyma02g45420.1								Glyma06g05460.3
Glyma08g18830.1								Glyma08g04290.1
Glyma14g05830.1								Glyma15g16990.1
Glyma15g20240.1								Glyma05g01300.1
Glyma03g20860.1								Glyma07g10680.1
Glyma10g07550.1								Glyma19g27220.1
Glyma02g06150.1								Glyma12g32070.1
Glyma11g07510.3								Glyma03g32210.2
Glyma16g01990.1								Glyma07g09220.3
Glyma07g30710.1								Glyma13g03990.1
Glyma16g05580.2								Glyma06g10970.1
Glyma08g17530.1								Glyma18g48420.1
Glyma10g29130.1								Glyma19g32250.1
Glyma11g06690.1								Glyma14g39910.1
Glyma03g04920.1								Glyma11g27360.1
Glyma16g28980.2								Glyma09g01240.1
Glyma08g07570.1								Glyma07g39250.1
Glyma11g06660.1								Glyma14g06470.1
Glyma20g35850.1								Glyma07g31080.1
Glyma15g13500.1								Glyma18g05880.1
Glyma05g17390.1								Glyma06g18720.1
Glyma05g24910.1								Glyma08g47420.1
Glyma11g00580.1								Glyma03g28080.3
Glyma12g15750.1								Glyma06g47810.1
Glyma13g22320.1								Glyma19g01150.1
Glyma18g52470.1								Glyma05g27960.2
Glyma08g04670.1								Glyma17g34900.2
Glyma12g10960.1								Glyma07g16850.4
Glyma05g25690.1								Glyma17g09630.1
Glyma16g28980.1								Glyma20g00590.1
Glyma16g08340.1								Glyma08g21170.1
Glyma10g31580.1								Glyma09g09910.1
Glyma08g14900.1								Glyma08g06300.2
Glyma01g38870.1								Glyma18g50320.1
Glyma07g39620.1								Glyma05g25690.1
Glyma16g05580.1								Glyma19g41660.1
Glyma14g05360.1								Glyma19g00270.1
Glyma08g23210.1								Glyma13g29790.1
Glyma16g26240.1								Glyma20g32570.1
Glyma15g27630.1								Glyma15g17070.1
Glyma17g18230.1								Glyma04g41490.4
Glyma15g41620.1								Glyma13g32250.1
Glyma02g35350.1								Glyma11g20720.1
Glyma20g04840.1								Glyma16g29370.1
Glyma17g05500.2								Glyma03g26590.1
Glyma14g13470.1								Glyma09g15400.1
Glyma11g07510.1								Glyma20g34570.1
Glyma10g23560.1								Glyma02g35190.1
Glyma19g00300.1								Glyma01g42830.1
Glyma14g08920.1								Glyma03g30390.1
Glyma16g11370.1								Glyma10g27980.1
Glyma02g44890.1								Glyma11g37360.1
Glyma11g15200.1								Glyma02g02240.1
Glyma06g46260.1								Glyma07g04050.4
Glyma05g36100.1								Glyma17g16410.1
Glyma03g39340.1								Glyma14g25480.1
Glyma07g10860.1								Glyma06g03870.1
Glyma13g25150.1								Glyma18g45180.1
Glyma13g39450.1								Glyma14g00570.1
Glyma13g08990.1								Glyma03g24610.2
Glyma11g37890.1								Glyma1009s00200.1
Glyma14g08910.1								Glyma01g21900.1
Glyma17g03350.4								Glyma11g03790.1
Glyma17g33060.1								Glyma17g34900.1
Glyma09g26430.1								Glyma08g27730.1
Glyma11g31150.1								Glyma11g34800.1
Glyma08g01430.1								Glyma20g21380.1
Glyma10g43850.1								Glyma04g29490.1
Glyma07g37240.3								Glyma04g07160.1
Glyma07g01430.1								Glyma08g12350.1
Glyma08g24420.1								Glyma10g03080.1
Glyma14g05350.3								Glyma19g37120.1
Glyma08g44320.1								Glyma17g37790.2
Glyma07g37240.1								Glyma06g12900.1
Glyma03g26590.1								Glyma14g39910.3
Glyma03g33340.3								Glyma11g36910.1
Glyma01g40850.1								Glyma20g32550.1
Glyma05g27280.1								Glyma07g30500.2
Glyma02g06870.1								Glyma13g38010.1
Glyma04g37430.1								Glyma17g34170.1
Glyma03g00800.1								Glyma12g16410.1
Glyma11g07510.2								Glyma17g15060.1
Glyma06g17690.1								Glyma07g10730.1
Glyma02g07940.1								Glyma11g08770.1
Glyma07g37240.2								Glyma06g47560.1
Glyma10g32410.1								Glyma14g09080.1
Glyma06g17620.1								Glyma01g07690.1
Glyma08g43750.1								Glyma03g04410.1
Glyma03g04950.1								Glyma10g11060.1
Glyma03g33340.1								Glyma10g33030.1
Glyma15g03620.2								Glyma13g29350.2
Glyma08g05500.1								Glyma06g21020.1
Glyma08g19300.1								Glyma02g31460.1
Glyma04g03740.1								Glyma13g36560.1
Glyma17g05500.1								Glyma08g27070.1
Glyma20g16980.1								Glyma17g14970.1
Glyma01g28850.1								Glyma19g31470.1
Glyma19g39920.1								Glyma14g36690.1
Glyma12g32370.1								Glyma09g30370.1
Glyma19g01470.1								Glyma17g37790.1
Glyma13g30510.1								Glyma13g02230.1
Glyma19g29300.1								Glyma18g17130.1
Glyma17g13460.1								Glyma17g03500.1
Glyma04g00870.1								Glyma15g05510.1
Glyma05g35060.1								Glyma12g08740.2
Glyma07g30500.2								Glyma09g25470.4
Glyma17g36270.1								Glyma04g07410.2
Glyma15g37230.1								Glyma04g12600.1
Glyma12g25950.1								Glyma06g13420.3
Glyma13g19560.1								Glyma05g32850.1
Glyma20g25110.1								Glyma12g07420.1
Glyma07g14560.1								Glyma19g41730.1
Glyma07g19370.1								Glyma19g38970.1
Glyma12g11340.1								Glyma17g12540.1
Glyma13g05690.1								Glyma19g26400.1
Glyma10g29130.2								Glyma15g06770.1
Glyma14g04750.1								Glyma09g30380.1
Glyma09g41440.1								Glyma13g40490.1
Glyma07g30500.1								Glyma15g02450.1
Glyma20g06680.1								Glyma05g04540.4
Glyma12g03450.1								Glyma01g41370.1
Glyma03g31940.1								Glyma07g00810.1
Glyma13g08490.1								Glyma03g23980.1
Glyma20g37120.1								Glyma16g34280.1
Glyma08g17510.1								Glyma07g04050.1
Glyma15g01390.1								Glyma03g38810.2
Glyma02g30090.1								Glyma07g01400.1
Glyma03g32220.1								Glyma06g46150.1
Glyma16g23560.1								Glyma13g29350.1
Glyma20g00880.1								Glyma08g46120.1
Glyma05g03030.1								Glyma06g20500.1
Glyma08g10220.1								Glyma02g18380.3
Glyma03g33340.4								Glyma07g33320.1
Glyma18g44320.1								Glyma08g24580.1
Glyma14g08900.1								Glyma09g15450.1
Glyma11g10240.1								Glyma06g13700.1
Glyma18g43600.1								Glyma08g21250.1
Glyma15g03620.1								Glyma09g05820.1
Glyma07g12000.1								Glyma16g01490.1
Glyma09g41730.1								Glyma11g13130.1
Glyma17g36360.1								Glyma01g05350.1
Glyma17g01170.1								Glyma04g10610.1
Glyma19g34690.1								Glyma11g04390.1
Glyma06g19490.1								Glyma19g39920.1
Glyma15g20230.1								Glyma01g28850.1
Glyma05g36100.3								Glyma11g05430.1
Glyma18g48730.1								Glyma04g09160.1
Glyma18g49530.1								Glyma19g34210.1
Glyma02g37280.1								Glyma09g27780.1
Glyma19g43590.1								Glyma11g13190.1
Glyma02g41030.1								Glyma07g31660.2
Glyma12g35200.1								Glyma15g19580.2
Glyma15g17620.1								Glyma17g01510.1
Glyma12g02000.1								Glyma15g18880.1
Glyma12g31500.1								Glyma15g02850.1
Glyma13g29070.1								Glyma06g47900.1
Glyma10g02710.1								Glyma14g39930.1
Glyma05g23020.1								Glyma16g05520.1
Glyma05g36100.2								Glyma05g04540.1
Glyma16g07540.1								Glyma04g36480.1
Glyma14g05350.2								Glyma15g09250.1
Glyma10g03230.1								Glyma04g34140.2
Glyma07g00720.1								Glyma12g08740.1
Glyma02g00870.1								Glyma19g27200.1
Glyma04g11120.1								Glyma20g23180.1
Glyma13g33300.1								Glyma18g48900.1
Glyma01g31730.1								Glyma15g40190.1
Glyma08g06590.1								Glyma12g10620.1
Glyma09g04190.1								Glyma02g10590.2
Glyma17g19920.1								Glyma02g07940.1
Glyma01g01510.1								Glyma04g35220.1
Glyma09g08640.1								Glyma06g46420.1
Glyma13g37180.1								Glyma15g18580.1
Glyma03g37970.1								Glyma19g03010.1
Glyma03g33340.2								Glyma06g16040.1
Glyma16g07520.1								Glyma15g19580.1
Glyma11g06180.1								Glyma07g02480.1
3628 genes								Glyma01g39470.1
Glyma13g17420.2								Glyma04g11230.1
Glyma11g15060.1								Glyma11g06030.1
Glyma12g07030.1								Glyma09g15090.1
Glyma12g09220.1								Glyma07g01840.1
Glyma18g26600.1								Glyma10g27980.8
Glyma11g20600.1								Glyma02g38210.6
Glyma11g15070.1								Glyma06g18770.1
Glyma10g30440.1								Glyma07g29650.1
Glyma13g34420.1								Glyma08g14210.1
Glyma08g17170.1								Glyma07g04050.3
Glyma05g38350.1								Glyma19g03730.1
Glyma20g39150.1								Glyma05g21400.1
Glyma16g03550.1								Glyma20g18900.1
Glyma08g08920.2								Glyma13g43870.3
Glyma06g10710.1								Glyma08g45790.1
Glyma15g04830.1								Glyma11g01100.1
Glyma05g28370.1								Glyma07g16420.1
Glyma06g35050.1								Glyma17g32050.1
Glyma05g23710.1								Glyma06g12910.1
Glyma06g23940.1								Glyma03g33180.2
Glyma08g08920.1								Glyma18g00940.1
Glyma13g40210.1								Glyma08g22650.1
Glyma13g29880.1								Glyma08g39400.1
Glyma17g36990.1								Glyma04g38050.1
Glyma18g18550.1								Glyma15g27630.1
Glyma13g31840.1								Glyma08g14960.1
Glyma05g02460.1								Glyma19g01210.2
Glyma11g31940.1								Glyma08g18990.1
Glyma13g19620.1								Glyma13g03740.1
Glyma19g36210.1								Glyma17g03350.2
Glyma13g12070.3								Glyma05g29440.1
Glyma20g22920.2								Glyma03g30420.1
Glyma01g08080.1								Glyma06g40560.1
Glyma16g03500.1								Glyma07g31660.1
Glyma13g29470.1								Glyma07g05710.1
Glyma20g30310.1								Glyma08g16050.1
Glyma06g14640.1								Glyma16g27900.1
Glyma17g08570.1								Glyma03g33180.1
Glyma11g38100.1								Glyma20g01670.1
Glyma06g14860.1								Glyma11g03780.1
Glyma08g04070.1								Glyma02g12520.1
Glyma17g14820.1								Glyma10g00620.1
Glyma01g44080.1								Glyma13g43870.1
Glyma10g00800.1								Glyma03g03870.1
Glyma11g27830.1								Glyma15g01990.2
Glyma08g09750.1								Glyma11g15180.3
Glyma04g37410.2								Glyma02g18380.1
Glyma15g20180.3								Glyma01g32400.1
Glyma15g15870.1								Glyma13g43870.2
Glyma02g00510.1								Glyma09g04420.1
Glyma09g06810.1								Glyma09g31450.1
Glyma02g42570.1								Glyma08g45790.2
Glyma05g22220.1								Glyma08g01960.3
Glyma15g37450.1								Glyma04g36470.1
Glyma05g30000.1								Glyma12g17340.1
Glyma02g12430.1								Glyma06g05510.1
Glyma05g01870.1								Glyma09g36200.1
Glyma11g33220.1								Glyma04g37260.1
Glyma12g34830.1								Glyma09g04520.1
Glyma08g16020.2								Glyma02g39320.1
Glyma13g43440.3								Glyma10g27980.3
Glyma05g02470.1								Glyma16g29150.1
Glyma18g45220.1								Glyma11g19800.1
Glyma07g06310.1								Glyma19g25320.1
Glyma18g48870.1								Glyma15g37900.1
Glyma16g29870.1								Glyma13g37540.2
Glyma16g17530.1								Glyma17g03350.1
Glyma16g17470.1								Glyma06g13420.2
Glyma05g21030.1								Glyma14g00870.1
Glyma03g12120.1								Glyma11g15700.1
Glyma12g09740.1								Glyma06g15470.1
Glyma10g30440.2								Glyma11g29720.1
Glyma01g05230.2								Glyma11g02050.1
Glyma08g05370.1								Glyma10g44160.1
Glyma10g34020.1								Glyma09g33650.1
Glyma07g03840.1								Glyma09g26430.1
Glyma09g36880.2								Glyma09g05820.2
Glyma09g41350.1								Glyma02g16740.3
Glyma10g38770.1								Glyma17g06700.1
Glyma02g47090.1								Glyma11g11560.1
Glyma20g31320.1								Glyma07g05580.2
Glyma06g36520.1								Glyma09g05820.3
Glyma07g40190.1								Glyma09g22580.1
Glyma12g07050.1								Glyma03g27800.1
Glyma07g06310.2								Glyma12g13020.2
Glyma20g38680.1								Glyma13g08070.1
Glyma19g41610.2								Glyma15g40890.1
Glyma01g02390.2								Glyma15g04320.1
Glyma07g08170.1								Glyma02g12520.3
Glyma15g10050.1								Glyma03g23960.1
Glyma08g20190.1								Glyma06g12640.2
Glyma16g00800.1								Glyma05g33310.1
Glyma16g01510.1								Glyma03g19260.1
Glyma19g34160.1								Glyma05g31000.1
Glyma14g08070.1								Glyma04g09380.1
Glyma06g22650.1								Glyma13g29760.1
Glyma17g16360.1								Glyma08g12510.1
Glyma19g34850.1								Glyma12g07460.1
Glyma04g36410.1								Glyma11g09120.3
Glyma14g03200.1								Glyma07g08040.1
Glyma11g36160.1								Glyma09g05540.1
Glyma13g34520.1								Glyma07g09880.1
Glyma05g04500.1								Glyma15g01470.2
Glyma06g11040.1								Glyma03g24020.1
Glyma12g09980.1								Glyma14g10660.1
Glyma19g34580.1								Glyma19g00300.1
Glyma19g35950.1								Glyma12g12260.1
Glyma11g06370.1								Glyma02g38700.1
Glyma15g40850.1								Glyma17g01490.1
Glyma19g40730.1								Glyma01g37950.1
Glyma08g17390.1								Glyma13g00850.2
Glyma02g00710.1								Glyma15g16810.1
Glyma17g01610.1								Glyma08g01960.4
Glyma11g33350.1								Glyma15g11780.1
Glyma02g37170.1								Glyma08g20010.2
Glyma11g38230.1								Glyma09g40590.1
Glyma14g38090.1								Glyma08g21140.1
Glyma06g02840.1								Glyma13g00850.3
Glyma17g01010.3								Glyma17g06160.1
Glyma04g42520.1								Glyma18g50060.1
Glyma07g39540.1								Glyma12g01690.1
Glyma05g20210.1								Glyma07g05580.1
Glyma05g20220.1								Glyma18g52600.1
Glyma17g14710.1								Glyma16g04440.1
Glyma11g01930.1								Glyma08g06490.1
Glyma17g21540.1								Glyma15g01470.1
Glyma01g04250.1								Glyma05g28810.1
Glyma13g38140.1								Glyma08g03860.1
Glyma10g32450.1								Glyma09g28620.1
Glyma03g31640.1								Glyma19g09320.1
Glyma08g28000.1								Glyma06g21310.1
Glyma03g36530.1								Glyma13g44400.2
Glyma15g33780.1								Glyma01g31750.1
Glyma14g25430.1								Glyma08g01810.1
Glyma13g12010.1								Glyma13g21820.1
Glyma10g31540.2								Glyma05g37620.5
Glyma18g00700.1								Glyma14g09990.1
Glyma08g00880.3								Glyma15g20240.1
Glyma03g12240.1								Glyma11g31150.1
Glyma02g13260.1								Glyma04g04350.1
Glyma12g36100.1								Glyma04g41300.1
Glyma02g33090.1								Glyma03g32270.1
Glyma17g34260.1								Glyma20g24740.1
Glyma14g10130.1								Glyma07g18080.1
Glyma16g08300.1								Glyma12g02410.1
Glyma07g17470.1								Glyma02g12520.2
Glyma08g16520.1								Glyma03g32890.1
Glyma08g22190.1								Glyma11g09120.1
Glyma03g39260.1								Glyma16g11800.1
Glyma07g15180.1								Glyma03g40820.1
Glyma02g03320.1								Glyma05g19630.1
Glyma09g33050.1								Glyma11g09120.2
Glyma09g36560.1								Glyma17g11870.1
Glyma13g11940.6								Glyma15g10070.1
Glyma05g01250.1								Glyma19g02590.1
Glyma17g05260.1								Glyma16g06890.1
Glyma13g21430.1								Glyma10g31020.1
Glyma12g04670.5								Glyma11g14300.1
Glyma07g14400.1								Glyma13g32730.1
Glyma17g30980.1								Glyma08g06300.1
Glyma06g15690.1								Glyma05g08650.1
Glyma13g31420.2								Glyma09g05700.1
Glyma16g23220.1								Glyma06g06370.1
Glyma12g33530.1								Glyma15g40070.1
Glyma17g09770.1								Glyma20g38100.1
Glyma03g15130.1								Glyma13g44400.1
Glyma10g27940.1								Glyma13g30650.1
Glyma10g30440.3								Glyma03g19060.1
Glyma17g06390.1								Glyma12g01820.1
Glyma18g51700.1								Glyma19g32850.1
Glyma08g28900.1								Glyma01g00730.1
Glyma20g28410.1								Glyma18g44030.1
Glyma17g16890.1								Glyma15g00830.1
Glyma06g15520.1								Glyma02g10590.1
Glyma17g06280.1								Glyma09g29870.1
Glyma20g02400.1								Glyma15g04570.1
Glyma10g04110.1								Glyma14g10290.1
Glyma10g38670.1								Glyma07g18410.1
Glyma06g10950.1								Glyma16g08420.1
Glyma08g41050.1								Glyma03g35850.1
Glyma13g11960.1								Glyma19g24160.1
Glyma13g12150.1								Glyma10g07860.1
Glyma12g29470.1								Glyma08g26830.1
Glyma20g32000.1								Glyma11g20020.1
Glyma19g40980.1								Glyma13g00850.1
Glyma14g08030.1								Glyma04g42560.1
Glyma18g06650.1								Glyma03g02410.1
Glyma09g30510.1								Glyma09g21060.1
Glyma01g38970.1								Glyma06g01290.1
Glyma08g14700.1								Glyma09g05490.2
Glyma01g39430.1								Glyma10g11000.1
Glyma05g06070.1								Glyma18g50090.1
Glyma20g32000.2								Glyma02g47750.1
Glyma05g38500.1								Glyma11g20020.2
Glyma13g43440.2								Glyma10g03060.1
Glyma08g21480.1								Glyma0090s00210.1
Glyma06g29960.1								Glyma15g07090.1
Glyma15g05720.1								Glyma08g08280.1
Glyma05g23260.1								Glyma11g02620.1
Glyma15g00390.1								Glyma13g09740.1
Glyma06g03630.1								Glyma12g13020.1
Glyma12g29670.1								Glyma02g37090.1
Glyma11g04440.2								Glyma20g24740.2
Glyma09g41110.1								Glyma09g11770.3
Glyma15g18440.1								Glyma18g50330.1
Glyma11g16220.1								Glyma04g02560.1
Glyma01g27720.1								Glyma02g07990.2
Glyma19g01480.1								Glyma02g07990.1
Glyma09g40910.2								Glyma06g41030.1
Glyma12g31930.1								Glyma19g24610.1
Glyma08g12250.1								Glyma04g37430.1
Glyma03g31880.1								Glyma19g37130.1
Glyma20g28380.1								Glyma11g11640.2
Glyma20g22650.1								Glyma10g29130.1
Glyma04g22110.1								Glyma18g41340.1
Glyma05g02150.1								Glyma18g52400.1
Glyma07g14910.1								Glyma01g06300.1
Glyma17g09440.1								Glyma13g09820.1
Glyma17g03920.1								Glyma10g06030.1
Glyma04g03560.1								Glyma09g05490.1
Glyma09g32570.1								Glyma02g16740.2
Glyma02g10250.1								Glyma06g12640.1
Glyma19g04820.1								Glyma01g00730.3
Glyma06g15520.2								Glyma13g32050.2
Glyma12g04320.1								Glyma08g11400.1
Glyma20g21230.1								Glyma01g40630.1
Glyma11g11440.1								Glyma01g45000.1
Glyma12g07960.1								Glyma16g21960.2
Glyma19g03450.1								Glyma01g40760.1
Glyma11g36000.1								Glyma09g30300.1
Glyma13g22420.1								Glyma06g18770.2
Glyma03g34080.1								Glyma05g33640.3
Glyma13g12180.1								Glyma15g01490.1
Glyma11g12830.1								Glyma12g30410.1
Glyma20g38440.1								Glyma01g04380.1
Glyma17g01160.1								Glyma10g08540.1
Glyma12g07910.1								Glyma07g32530.1
Glyma13g11470.1								Glyma02g02560.1
Glyma03g39780.1								Glyma07g16830.1
Glyma17g10660.1								Glyma06g07520.1
Glyma12g08590.1								Glyma17g14750.1
Glyma07g16510.1								Glyma19g34710.1
Glyma05g06570.1								Glyma02g00730.1
Glyma13g31210.1								Glyma09g33770.1
Glyma07g06920.1								Glyma08g44050.1
Glyma02g44850.1								Glyma12g17280.1
Glyma09g36560.2								Glyma14g07570.1
Glyma02g38200.1								Glyma14g39230.1
Glyma08g40950.1								Glyma10g38240.1
Glyma01g33340.1								Glyma20g27290.1
Glyma04g03540.1								Glyma05g33640.2
Glyma18g48880.1								Glyma19g35710.3
Glyma03g29280.1								Glyma13g27550.1
Glyma02g38410.1								Glyma03g30010.1
Glyma19g36820.1								Glyma02g01640.1
Glyma17g18440.1								Glyma11g37780.1
Glyma15g42950.2								Glyma03g39730.1
Glyma03g39030.1								Glyma10g03460.1
Glyma09g10280.1								Glyma19g02180.1
Glyma17g01160.2								Glyma17g06430.1
Glyma16g02420.1								Glyma01g43420.1
Glyma15g20180.1								Glyma13g37540.1
Glyma09g13540.1								Glyma11g10340.1
Glyma15g12000.1								Glyma17g13390.1
Glyma13g01020.1								Glyma19g01210.1
Glyma08g43360.1								Glyma08g16870.2
Glyma03g32400.1								Glyma19g32280.1
Glyma18g47170.1								Glyma03g42390.1
Glyma08g46110.1								Glyma03g00830.2
Glyma07g14410.1								Glyma20g03410.1
Glyma10g29820.1								Glyma15g01990.1
Glyma01g04110.1								Glyma09g26930.1
Glyma18g52080.1								Glyma16g26990.1
Glyma03g36300.1								Glyma03g02230.1
Glyma11g12110.1								Glyma14g20380.1
Glyma18g12770.1								Glyma10g11000.2
Glyma08g04800.1								Glyma06g37260.1
Glyma13g23720.1								Glyma19g24520.1
Glyma02g00780.1								Glyma06g40050.1
Glyma18g48920.1								Glyma17g03250.1
Glyma15g13640.1								Glyma02g13620.1
Glyma08g05680.1								Glyma19g35900.1
Glyma16g22040.1								Glyma20g12290.1
Glyma03g37770.2								Glyma16g03010.2
Glyma08g15480.1								Glyma17g03910.1
Glyma13g21050.1								Glyma07g32650.1
Glyma11g35510.1								Glyma05g36050.1
Glyma10g30270.1								Glyma06g13560.1
Glyma07g38680.1								Glyma14g10290.2
Glyma04g03930.1								Glyma01g42670.1
Glyma05g04490.1								Glyma01g41200.1
Glyma04g02020.1								Glyma10g02790.1
Glyma11g11940.1								Glyma11g10340.3
Glyma20g32990.1								Glyma17g14970.3
Glyma17g14710.2								Glyma05g31710.1
Glyma19g44000.2								Glyma20g29850.1
Glyma19g38830.1								Glyma09g01650.1
Glyma02g04240.1								Glyma01g01770.2
Glyma18g40480.1								Glyma11g37050.1
Glyma05g38140.1								Glyma01g36480.1
Glyma15g16570.1								Glyma12g09810.1
Glyma12g01840.1								Glyma02g16740.1
Glyma20g23400.1								Glyma09g40590.2
Glyma14g03930.1								Glyma18g43240.1
Glyma20g28740.2								Glyma10g35700.1
Glyma09g40450.1								Glyma12g07770.1
Glyma07g27540.1								Glyma08g19410.1
Glyma15g15610.1								Glyma13g26630.1
Glyma04g04040.1								Glyma08g04540.1
Glyma06g27640.1								Glyma11g15700.3
Glyma13g24280.1								Glyma13g10410.1
Glyma18g03160.1								Glyma18g49540.1
Glyma20g31470.1								Glyma04g07410.1
Glyma10g43290.1								Glyma12g33990.1
Glyma18g44600.1								Glyma04g05550.2
Glyma14g39590.1								Glyma10g33430.1
Glyma19g40300.1								Glyma09g00820.1
Glyma19g00540.1								Glyma07g05010.1
Glyma13g04220.1								Glyma17g14750.2
Glyma09g02730.1								Glyma15g08040.1
Glyma08g10490.1								Glyma15g11510.1
Glyma12g31320.1								Glyma11g15700.2
Glyma07g34930.1								Glyma04g05250.4
Glyma07g37740.1								Glyma16g01110.1
Glyma15g07900.1								Glyma06g05030.1
Glyma05g35660.1								Glyma08g02670.1
Glyma08g00780.1								Glyma15g02420.1
Glyma18g53890.1								Glyma11g15990.1
Glyma12g10610.1								Glyma17g37520.1
Glyma11g15910.1								Glyma01g06550.1
Glyma01g00880.1								Glyma08g16870.3
Glyma09g37690.1								Glyma15g02490.1
Glyma10g26820.1								Glyma10g37560.1
Glyma14g05510.1								Glyma12g17130.1
Glyma13g43440.1								Glyma01g32680.1
Glyma08g39100.1								Glyma19g34060.1
Glyma02g42720.1								Glyma17g11340.1
Glyma02g04550.1								Glyma01g42750.1
Glyma06g40860.1								Glyma04g06520.1
Glyma20g38850.1								Glyma13g41460.1
Glyma18g08790.1								Glyma13g24520.1
Glyma09g40620.1								Glyma08g16870.4
Glyma09g30420.1								Glyma01g42390.1
Glyma15g42160.1								Glyma14g07610.1
Glyma12g00800.2								Glyma15g03930.1
Glyma18g07330.1								Glyma06g11970.1
Glyma15g07300.1								Glyma08g04670.1
Glyma12g34330.1								Glyma07g00220.1
Glyma05g08140.1								Glyma14g08700.1
Glyma04g37390.1								Glyma17g05330.1
Glyma03g33480.1								Glyma15g11270.1
Glyma09g01850.1								Glyma12g07370.1
Glyma02g41640.1								Glyma14g36000.1
Glyma20g37930.1								Glyma08g19150.1
Glyma14g03770.1								Glyma03g18410.1
Glyma09g38830.1								Glyma03g05510.1
Glyma19g05570.1								Glyma16g03010.1
Glyma11g11910.1								Glyma20g27750.1
Glyma07g36680.1								Glyma04g05250.2
Glyma09g34280.1								Glyma20g25240.1
Glyma01g02140.1								Glyma05g33650.2
Glyma16g25280.1								Glyma16g34420.1
Glyma04g11240.1								Glyma16g11580.1
Glyma02g07530.1								Glyma13g41460.2
Glyma09g03600.1								Glyma09g28490.1
Glyma02g38990.1								Glyma09g00910.1
Glyma13g11940.5								Glyma07g05390.2
Glyma13g11940.7								Glyma11g11640.1
Glyma01g26340.1								Glyma11g04390.3
Glyma17g35780.1								Glyma06g46290.1
Glyma04g43060.1								Glyma19g01470.1
Glyma19g44000.1								Glyma06g00540.1
Glyma03g27300.1								Glyma02g15390.2
Glyma04g07450.1								Glyma09g08170.1
Glyma08g14040.1								Glyma04g05250.6
Glyma17g34380.1								Glyma13g32050.1
Glyma02g28860.1								Glyma18g43540.1
Glyma08g16530.1								Glyma01g33420.1
Glyma09g32160.1								Glyma08g05500.1
Glyma17g00590.1								Glyma20g25260.1
Glyma10g42060.1								Glyma18g01000.1
Glyma18g45020.1								Glyma12g13320.1
Glyma08g45230.1								Glyma06g11960.1
Glyma20g28340.1								Glyma08g40550.1
Glyma02g01680.1								Glyma20g37280.3
Glyma09g33200.1								Glyma01g04830.2
Glyma10g40440.1								Glyma19g43690.1
Glyma16g34250.1								Glyma09g33770.2
Glyma19g31900.1								Glyma13g26630.2
Glyma07g16260.1								Glyma19g01900.1
Glyma01g25750.1								Glyma16g04520.1
Glyma15g10900.1								Glyma02g34070.1
Glyma07g07330.1								Glyma04g14800.2
Glyma05g35520.1								Glyma03g28080.1
Glyma06g45140.1								Glyma10g41370.1
Glyma15g43040.1								Glyma10g32990.1
Glyma13g13040.1								Glyma19g43520.4
Glyma18g48670.1								Glyma10g02370.1
Glyma06g47140.1								Glyma15g18970.1
Glyma10g33410.1								Glyma05g33640.1
Glyma19g04070.1								Glyma17g15860.2
Glyma20g04880.1								Glyma09g40580.1
Glyma17g09980.1								Glyma03g35430.1
Glyma08g16020.1								Glyma02g15380.1
Glyma09g38350.1								Glyma06g01240.1
Glyma07g05600.1								Glyma02g47080.1
Glyma07g35520.2								Glyma13g35550.1
Glyma05g33250.1								Glyma10g40120.1
Glyma01g37430.1								Glyma05g08240.1
Glyma08g26500.1								Glyma07g16400.1
Glyma10g27960.1								Glyma01g43450.1
Glyma13g44790.1								Glyma13g42330.1
Glyma19g35410.1								Glyma08g01960.2
Glyma06g32860.1								Glyma11g03460.3
Glyma15g03010.1								Glyma18g00840.1
Glyma06g16840.1								Glyma10g02250.1
Glyma07g38020.1								Glyma01g00730.4
Glyma01g32860.1								Glyma17g08810.1
Glyma10g27960.2								Glyma02g06020.1
Glyma17g10660.3								Glyma07g06370.1
Glyma14g06460.1								Glyma19g25330.1
Glyma05g32430.1								Glyma06g15410.1
Glyma13g40900.1								Glyma03g18410.2
Glyma17g10660.2								Glyma05g28800.1
Glyma06g47120.1								Glyma06g06550.1
Glyma15g13070.1								Glyma13g36500.1
Glyma01g03450.1								Glyma01g39260.1
Glyma14g01490.1								Glyma11g35610.1
Glyma10g00710.1								Glyma03g00830.1
Glyma06g16530.1								Glyma01g42840.1
Glyma03g00980.1								Glyma16g33430.1
Glyma11g31550.1								Glyma02g37990.1
Glyma15g10550.1								Glyma19g43520.3
Glyma16g02600.1								Glyma17g15860.1
Glyma07g38300.1								Glyma10g02640.1
Glyma14g10200.1								Glyma01g38740.1
Glyma04g05420.1								Glyma01g41440.1
Glyma07g39530.1								Glyma11g10170.2
Glyma08g13800.1								Glyma14g01910.1
Glyma19g37000.1								Glyma15g11680.1
Glyma13g19960.1								Glyma16g02110.2
Glyma19g40290.1								Glyma01g00730.2
Glyma01g40160.1								Glyma12g31800.1
Glyma17g36490.1								Glyma08g06070.1
Glyma14g07700.3								Glyma08g13230.1
Glyma10g27960.3								Glyma13g36110.1
Glyma08g24900.1								Glyma05g33640.4
Glyma14g11220.2								Glyma09g08170.2
Glyma01g41970.2								Glyma07g16810.1
Glyma03g34330.1								Glyma18g45260.1
Glyma12g07710.1								Glyma07g16760.1
Glyma06g19020.1								Glyma10g02370.2
Glyma10g05780.1								Glyma20g35630.1
Glyma13g06290.1								Glyma01g04830.1
Glyma15g03900.1								Glyma14g40670.2
Glyma02g47270.1								Glyma06g41110.1
Glyma11g37410.1								Glyma07g30710.1
Glyma04g37410.1								Glyma04g05550.1
Glyma01g35800.1								Glyma07g05760.1
Glyma20g13540.1								Glyma15g05850.1
Glyma08g01240.1								Glyma04g07410.3
Glyma17g10030.1								Glyma04g05250.3
Glyma09g04560.1								Glyma05g35050.1
Glyma15g23680.1								Glyma05g34490.1
Glyma17g34380.2								Glyma19g07650.1
Glyma04g40080.1								Glyma20g38100.4
Glyma16g32500.1								Glyma04g02460.2
Glyma20g33560.2								Glyma12g03680.1
Glyma08g05410.1								Glyma05g33640.5
Glyma06g10960.1								Glyma08g07210.1
Glyma18g03490.1								Glyma08g40460.1
Glyma04g04120.1								Glyma07g05390.1
Glyma05g33120.1								Glyma06g38480.1
Glyma09g40780.1								Glyma01g01770.1
Glyma13g28600.1								Glyma06g47470.1
Glyma11g19350.1								Glyma10g38070.1
Glyma19g01940.1								Glyma19g43520.2
Glyma14g39260.1								Glyma04g14800.1
Glyma15g12170.1								Glyma01g07770.1
Glyma13g19390.1								Glyma02g39320.2
Glyma15g10570.1								Glyma11g00320.1
Glyma17g01330.1								Glyma16g02110.1
Glyma08g45610.1								Glyma08g34050.2
Glyma11g03550.1								Glyma18g01000.2
Glyma03g38410.1								Glyma14g40670.1
Glyma04g38260.1								Glyma15g07110.1
Glyma02g39360.1								Glyma11g11430.1
Glyma06g00640.1								Glyma07g06370.2
Glyma20g28490.1								Glyma20g37280.1
Glyma12g34090.1								Glyma10g02340.1
Glyma12g17510.1								Glyma12g32770.1
Glyma05g03210.1								Glyma02g15390.1
Glyma05g30900.1								Glyma11g12990.1
Glyma03g04760.1								Glyma02g11670.1
Glyma14g14750.1								Glyma19g43520.1
Glyma10g32240.1								Glyma04g42800.3
Glyma05g28310.1								Glyma02g08600.2
Glyma15g01960.3								Glyma13g06230.1
Glyma18g36060.1								Glyma19g43150.1
Glyma20g38430.1								Glyma08g46550.1
Glyma03g41670.2								Glyma05g08260.1
Glyma20g22530.1								Glyma08g40420.1
Glyma07g02330.1								Glyma11g00710.1
Glyma19g06850.1								Glyma08g01430.1
Glyma12g16580.1								Glyma07g00740.1
Glyma01g42160.1								Glyma04g06810.1
Glyma05g32810.1								Glyma08g12210.1
Glyma06g03080.1								Glyma20g28790.1
Glyma04g07480.1								Glyma19g44710.1
Glyma20g23370.1								Glyma01g42290.1
Glyma01g01030.1								Glyma13g04670.1
Glyma07g17380.1								Glyma20g24180.1
Glyma03g27180.3								Glyma06g04350.1
Glyma13g36930.1								Glyma07g37000.1
Glyma05g28320.1								Glyma20g25090.1
Glyma04g38550.1								Glyma19g09840.1
Glyma17g13180.1								Glyma14g08400.1
Glyma06g22010.1								Glyma19g39950.2
Glyma05g32670.1								Glyma08g35600.1
Glyma06g08180.1								Glyma02g12380.2
Glyma05g37820.1								Glyma08g17630.1
Glyma17g11220.1								Glyma06g17620.1
Glyma10g30330.1								Glyma15g09280.1
Glyma09g33340.1								Glyma11g08590.1
Glyma08g39920.2								Glyma17g01740.1
Glyma06g16970.1								Glyma20g29860.1
Glyma14g37290.1								Glyma07g31700.1
Glyma14g40540.1								Glyma05g33650.1
Glyma18g06310.1								Glyma19g44130.1
Glyma16g06230.1								Glyma07g15240.1
Glyma13g42470.1								Glyma10g37560.2
Glyma10g43790.1								Glyma20g28290.1
Glyma16g24740.1								Glyma06g35550.2
Glyma14g36970.1								Glyma08g19950.1
Glyma19g03820.1								Glyma14g35380.1
Glyma19g22660.1								Glyma04g14790.1
Glyma03g04620.1								Glyma08g41630.1
Glyma12g03950.1								Glyma06g04490.1
Glyma06g03610.1								Glyma09g29000.1
Glyma02g41230.2								Glyma13g43910.1
Glyma13g31530.1								Glyma19g43110.1
Glyma13g42680.1								Glyma01g20700.1
Glyma09g32320.1								Glyma13g33690.1
Glyma13g11420.1								Glyma08g15090.1
Glyma02g09040.1								Glyma16g06310.1
Glyma17g37690.1								Glyma13g43730.1
Glyma13g05550.1								Glyma01g39350.1
Glyma14g39070.1								Glyma11g03070.1
Glyma16g04670.1								Glyma06g48050.1
Glyma14g30050.1								Glyma18g41130.1
Glyma15g04520.1
Glyma09g35060.1
Glyma20g24590.1
Glyma15g42140.2
Glyma14g05220.1
Glyma14g40090.1
Glyma08g19650.1
Glyma19g44540.1
Glyma06g03450.1
Glyma17g05640.1
Glyma05g07800.1
Glyma08g01610.1
Glyma05g08680.1
Glyma05g32670.2
Glyma12g31990.1
Glyma13g00650.1
Glyma05g37490.1
Glyma13g42440.1
Glyma14g38130.1
Glyma01g36780.2
Glyma07g20860.1
Glyma07g38830.1
Glyma01g41680.1
Glyma13g31780.1
Glyma19g37000.2
Glyma06g20660.1
Glyma11g11910.2
Glyma06g47740.1
Glyma08g12620.1
Glyma04g09900.1
Glyma02g47920.1
Glyma10g32250.1
Glyma20g24410.1
Glyma09g31840.1
Glyma13g04580.1
Glyma07g36680.2
Glyma06g43630.1
Glyma10g01720.1
Glyma03g35130.1
Glyma07g39140.1
Glyma03g37770.3
Glyma03g25160.1
Glyma08g00790.1
Glyma04g42740.1
Glyma06g14770.1
Glyma06g17700.1
Glyma04g08400.1
Glyma13g18290.1
Glyma09g02050.1
Glyma12g30650.2
Glyma14g35220.1
Glyma01g01450.1
Glyma05g28410.1
Glyma02g41220.1
Glyma13g39730.1
Glyma02g45080.1
Glyma14g14260.1
Glyma20g02450.1
Glyma07g15180.2
Glyma07g32150.1
Glyma05g04260.2
Glyma16g07380.1
Glyma01g38110.1
Glyma16g05400.1
Glyma0041s00200.1
Glyma11g33200.1
Glyma20g28750.1
Glyma06g07030.1
Glyma13g07200.1
Glyma03g30110.1
Glyma02g46010.1
Glyma20g05700.1
Glyma20g36650.1
Glyma02g00990.1
Glyma09g03090.1
Glyma03g40620.1
Glyma14g09390.1
Glyma09g25000.1
Glyma08g11130.1
Glyma18g51620.1
Glyma16g28740.1
Glyma08g28750.1
Glyma04g39700.1
Glyma06g12460.1
Glyma03g34960.1
Glyma02g10770.1
Glyma10g01480.2
Glyma18g30080.1
Glyma18g05110.1
Glyma08g12820.1
Glyma18g20430.1
Glyma03g37770.1
Glyma14g00670.1
Glyma08g04210.1
Glyma14g37350.1
Glyma16g16290.1
Glyma05g03490.1
Glyma10g31540.1
Glyma03g38130.1
Glyma07g01250.1
Glyma09g04380.1
Glyma04g36270.1
Glyma08g46380.1
Glyma11g08430.1
Glyma19g41870.1
Glyma06g03700.1
Glyma19g30280.1
Glyma16g34350.1
Glyma16g34290.1
Glyma09g00550.1
Glyma16g06070.1
Glyma15g20180.2
Glyma08g06020.1
Glyma06g15230.1
Glyma05g30280.2
Glyma06g15740.1
Glyma18g38440.1
Glyma19g37740.1
Glyma17g10760.1
Glyma10g43730.1
Glyma10g43720.1
Glyma17g04950.1
Glyma13g24340.1
Glyma20g16860.1
Glyma03g38350.1
Glyma03g02480.1
Glyma18g18920.1
Glyma09g11670.1
Glyma09g02750.1
Glyma19g33950.1
Glyma09g30930.1
Glyma13g37560.1
Glyma16g09760.1
Glyma05g08170.1
Glyma11g36410.1
Glyma07g39140.2
Glyma18g05010.1
Glyma03g37700.1
Glyma06g09100.1
Glyma19g43240.1
Glyma13g06130.1
Glyma09g40260.1
Glyma05g22460.1
Glyma05g00980.1
Glyma19g32200.1
Glyma10g40780.1
Glyma20g35370.1
Glyma03g09140.1
Glyma15g35460.1
Glyma08g17230.1
Glyma10g33130.1
Glyma06g09100.2
Glyma09g37450.1
Glyma17g35330.1
Glyma10g29680.1
Glyma12g03930.1
Glyma06g16790.1
Glyma02g07850.1
Glyma09g30670.1
Glyma19g40940.1
Glyma12g34450.1
Glyma02g12210.2
Glyma19g38480.1
Glyma01g26690.1
Glyma12g06820.1
Glyma10g43440.1
Glyma19g31910.1
Glyma02g41230.1
Glyma06g07890.1
Glyma02g37720.1
Glyma06g15350.1
Glyma14g36630.1
Glyma15g42570.2
Glyma13g17060.1
Glyma18g19720.1
Glyma10g38520.1
Glyma02g45610.1
Glyma08g12020.1
Glyma04g11400.1
Glyma05g03780.1
Glyma10g39660.1
Glyma02g40340.1
Glyma04g36150.1
Glyma03g30110.2
Glyma20g31250.1
Glyma12g02610.1
Glyma08g23630.1
Glyma14g03180.1
Glyma19g41040.1
Glyma13g07760.1
Glyma04g00340.1
Glyma08g11310.1
Glyma01g29410.1
Glyma11g13580.1
Glyma11g33020.1
Glyma13g43890.1
Glyma20g37010.1
Glyma11g04860.1
Glyma04g11060.1
Glyma04g13010.1
Glyma12g33190.1
Glyma06g03410.2
Glyma03g22260.1
Glyma06g11900.1
Glyma14g09870.1
Glyma03g37570.1
Glyma17g05360.1
Glyma06g15630.1
Glyma17g02440.1
Glyma10g34030.1
Glyma12g29660.1
Glyma13g34610.1
Glyma16g26140.1
Glyma07g00980.1
Glyma19g31100.1
Glyma14g38940.1
Glyma0041s00350.1
Glyma20g28740.1
Glyma09g20580.1
Glyma14g17190.1
Glyma19g40120.1
Glyma08g45800.1
Glyma06g02600.1
Glyma09g33590.1
Glyma02g04020.1
Glyma02g02610.1
Glyma19g40980.2
Glyma10g41690.1
Glyma15g15690.1
Glyma04g04030.1
Glyma12g16650.1
Glyma17g04920.1
Glyma17g33760.1
Glyma14g25590.1
Glyma12g09910.1
Glyma15g42570.4
Glyma02g42420.1
Glyma16g30060.1
Glyma17g32090.1
Glyma04g04390.1
Glyma19g42230.1
Glyma02g37800.1
Glyma15g11890.1
Glyma11g08060.1
Glyma20g35760.1
Glyma11g20880.1
Glyma14g07700.2
Glyma09g40910.1
Glyma12g31520.1
Glyma13g39900.1
Glyma12g33560.1
Glyma10g06710.1
Glyma02g42940.1
Glyma10g01740.1
Glyma04g06660.1
Glyma04g05630.1
Glyma11g07760.1
Glyma17g01810.1
Glyma10g28470.1
Glyma11g04700.1
Glyma02g09060.1
Glyma13g41440.1
Glyma14g08480.1
Glyma10g33640.1
Glyma07g01810.1
Glyma18g52160.1
Glyma14g05990.1
Glyma12g00800.1
Glyma20g27180.1
Glyma17g09660.1
Glyma15g14260.1
Glyma01g03390.1
Glyma18g42640.1
Glyma10g01480.1
Glyma12g35610.1
Glyma01g01120.1
Glyma02g37880.1
Glyma03g38920.1
Glyma10g38570.1
Glyma03g01630.1
Glyma01g41970.1
Glyma16g18090.1
Glyma19g30750.1
Glyma03g38640.1
Glyma12g03490.1
Glyma06g10500.1
Glyma03g37010.1
Glyma17g00970.1
Glyma07g01220.1
Glyma17g00670.4
Glyma06g08520.1
Glyma02g02930.1
Glyma17g34760.1
Glyma08g13390.1
Glyma13g25340.1
Glyma02g03490.1
Glyma07g11320.1
Glyma08g41200.1
Glyma02g12210.1
Glyma04g32290.1
Glyma20g25850.1
Glyma01g21620.1
Glyma08g01240.2
Glyma12g33770.1
Glyma16g05400.2
Glyma08g01840.1
Glyma18g05670.1
Glyma06g06090.1
Glyma13g18590.1
Glyma20g25670.1
Glyma17g33450.1
Glyma09g02880.1
Glyma18g49410.1
Glyma11g30940.1
Glyma17g16190.1
Glyma19g36100.1
Glyma13g43900.1
Glyma14g05600.1
Glyma15g10150.1
Glyma03g25020.1
Glyma03g41880.1
Glyma18g08530.1
Glyma04g41770.1
Glyma18g11960.1
Glyma02g33550.1
Glyma07g04090.1
Glyma04g38990.1
Glyma15g06140.1
Glyma13g42900.1
Glyma03g41640.1
Glyma11g35580.1
Glyma07g04290.1
Glyma08g02570.1
Glyma13g18320.1
Glyma08g45140.1
Glyma19g32990.2
Glyma16g12090.1
Glyma06g13400.1
Glyma02g05450.1
Glyma04g01150.1
Glyma01g34590.1
Glyma09g39570.1
Glyma08g41940.1
Glyma19g43280.1
Glyma08g14620.1
Glyma01g05470.1
Glyma08g13590.1
Glyma10g28480.1
Glyma20g24640.1
Glyma08g03620.1
Glyma01g02390.1
Glyma07g32270.1
Glyma07g02380.1
Glyma07g20500.1
Glyma16g01650.1
Glyma13g36850.1
Glyma12g04260.1
Glyma07g22340.1
Glyma08g12360.1
Glyma08g21460.1
Glyma11g27490.1
Glyma09g37000.1
Glyma16g26140.2
Glyma02g16670.1
Glyma11g06590.1
Glyma02g02890.1
Glyma04g14920.1
Glyma02g38990.2
Glyma15g09850.1
Glyma06g21360.1
Glyma08g37070.1
Glyma05g08020.1
Glyma04g05210.1
Glyma04g01450.1
Glyma15g42010.1
Glyma12g10600.1
Glyma19g05220.1
Glyma09g06310.1
Glyma11g18340.1
Glyma17g05180.1
Glyma12g34040.1
Glyma03g37480.1
Glyma17g07010.1
Glyma01g02560.1
Glyma10g39070.1
Glyma09g29630.1
Glyma19g42340.1
Glyma05g03990.1
Glyma19g30160.1
Glyma14g38630.1
Glyma20g28380.3
Glyma16g23600.1
Glyma19g40370.1
Glyma19g28650.1
Glyma15g02750.1
Glyma05g25980.1
Glyma09g33800.1
Glyma01g02810.1
Glyma03g29100.1
Glyma08g42200.1
Glyma18g01240.1
Glyma06g18430.1
Glyma18g43730.1
Glyma03g32360.1
Glyma01g41990.1
Glyma06g13610.1
Glyma15g42570.5
Glyma19g05770.1
Glyma10g33310.1
Glyma01g37990.1
Glyma09g15620.1
Glyma19g00540.2
Glyma15g23780.1
Glyma17g00670.2
Glyma16g26060.1
Glyma05g33700.1
Glyma03g29380.1
Glyma19g44730.1
Glyma01g42960.1
Glyma02g01930.2
Glyma08g23340.1
Glyma12g07560.1
Glyma14g32220.1
Glyma01g01560.1
Glyma11g33430.1
Glyma20g27380.1
Glyma19g06890.1
Glyma02g47930.1
Glyma02g36490.1
Glyma15g42540.1
Glyma08g02400.1
Glyma17g13960.1
Glyma17g05650.1
Glyma05g26390.1
Glyma11g02730.1
Glyma19g40610.1
Glyma09g05240.1
Glyma09g18550.1
Glyma10g39130.1
Glyma02g47790.1
Glyma13g01950.1
Glyma01g02570.1
Glyma13g29710.1
Glyma08g09420.1
Glyma07g11340.1
Glyma17g32140.1
Glyma12g08480.1
Glyma18g03260.1
Glyma11g08790.1
Glyma14g22970.1
Glyma20g02210.1
Glyma08g03900.1
Glyma07g13070.1
Glyma20g04510.1
Glyma09g32530.1
Glyma12g32170.1
Glyma14g07700.1
Glyma02g15100.1
Glyma11g02150.1
Glyma11g10330.1
Glyma18g02030.2
Glyma20g27970.1
Glyma18g13680.1
Glyma06g05960.1
Glyma17g06740.1
[truncated: 2,613 more rows]

## Sheet: Sup.Table3
Sup.Table3 Gene Annotation
	Abbreviation	KO	EC	Full Name	Gene Loci
	ESP1	K02365	3.4.22.49	separase	Glyma08g19650; Glyma15g05350
	TTK	K08866	2.7.12.1	serine/threonine-protein kinase	Glyma04g43190
	MAD2	K02537		mitotic spindle assembly checkpoint protein	Glyma11g37380; Glyma18g01350
	BUBR1	K02178	2.7.11.1	BUB1-related	Glyma07g20070; Glyma20g00930
Cell cycle	BUB3	K02180		cell cycle arrest protein BUB3	Glyma10g40440
	GRF	K06630		general regulatory factor	Glyma13g34580
	CDH	K03364		cell division cycle 20-like protein	Glyma11g34060; Glyma18g04240
	WEE	K06632	2.7.11.1	wee1-like protein kinase	Glyma03g37010
	CYCA	K06627		cyclin A	Glyma04g04610; Glyma04g07550; Glyma04g42540; Glyma06g07670; Glyma06g12220; Glyma07g03830; Glyma08g22200; Glyma13g10090; Glyma14g24480
	CYCB	K05868		cyclin B	Glyma01g36430; Glyma02g44570; Glyma03g27910; Glyma04g00230; Glyma11g08960; Glyma14g04160; Glyma19g30720; Glyma06g00280; Glyma08g25470
	CDC6,7,20,45	K02213; K02214; K03363; K06628		cell division control protein	Glyma08g45230; Glyma03g25800; Glyma01g43980; Glyma03g36300; Glyma11g01450; Glyma08g46380; Glyma18g36060;
	ORC1,4	K02603; K02606		origin recognition complex	Glyma15g03900; Glyma10g41410; Glyma20g25850
	MCM2,3,4,5,6,7	K02540; K02541; K02212; K02209; K02542; K02210	3.6.4.12	DNA replication licensing factor / minichromosome maintenance complex	Glyma07g36680; Glyma17g03920; Glyma05g25980; Glyma08g08920; Glyma11g12110; Glyma12g04320; Glyma13g22420; Glyma17g11220; Glyma09g05240; Glyma15g16570; Glyma03g37770; Glyma19g40370
	POLA1	K02320	2.7.7.7	DNA polymerase alpha subunit A	Glyma01g39430
	POLA2	K02321		DNA polymerase alpha subunit B	Glyma18g01290
DNA	PRI1	K02684	2.7.7.-	DNA primase small subunit	Glyma02g45610
replication	PRI2	K02685	2.7.7.-	DNA primase large subunit	Glyma08g11130
	POLE1	K02324	2.7.7.7	DNA polymerase epsilon subunit 1	Glyma12g09220
	RFA1	K07466		replication factor A1	Glyma05g00370; Glyma17g08660
	RFA3	K10740		replication factor A3	Glyma07g32130; Glyma10g42530; Glyma20g24590
	ATPF1A	K02111	3.6.3.14	F-type H+-transporting ATPase subunit alpha	Glyma12g36100
	PetF	K02639		ferredoxin	Glyma11g00800; Glyma12g29090; Glyma12g29100; Glyma10g42540;Glyma20g24500
	PsbE	K02707		photosystem II cytochrome b559 subunit alpha	Glyma12g36140
	PsbO	K02716		photosystem II oxygen-evolving enhancer protein 1	Glyma02g06830
	PsbP	K02717		photosystem II oxygen-evolving enhancer protein 2	Glyma08g41660; Glyma18g52340;
	PsbQ	K08901		photosystem II oxygen-evolving enhancer protein 3	Glyma12g34320
	PsbY	K02723		photosystem II PsbY protein	Glyma11g37580
	PsbZ	K02724		photosystem II PsbZ protein	Glyma01g11180
Photosynthesis	Psb28	K08903		photosystem II 13kDa protein	Glyma10g04630; Glyma13g18930
	PsaA	K02689		photosystem I P700 chlorophyll a apoprotein A1	Glyma04g22110
	PsaF	K02694		photosystem I subunit III	Glyma05g00620
	PsaG	K08905		photosystem I subunit V	Glyma04g12510; Glyma06g48030
	PsaH	K02695		photosystem I subunit VI	Glyma13g43370
	PsaK	K02698		photosystem I subunit X	Glyma09g11460
	PsaO	K14332		photosystem I subunit PsaO	Glyma11g18640; Glyma12g09730
	rbcS	K01602	4.1.1.39	ribulose-bisphosphate carboxylase small subunit	Glyma13g07610
	PGK	K00927	2.7.2.3	phosphoglycerate kinase	Glyma15g41540
Calvin cycle	GAPC1	K00134	1.2.1.12	glyceraldehyde-3-phosphate dehydrogenase C subunit 1	Glyma11g37360
	GAPCP-2	K00134	1.2.1.12	glyceraldehyde-3-phosphate dehydrogenase of plastid 2	Glyma03g22790
	TIM	K01803	5.3.1.1	triosephosphate isomerase	Glyma13g20930
	SUS	K00695	2.4.1.13	sucrose synthase	Glyma09g08550; Glyma15g20180; Glyma02g40740; Glyma09g29710; Glyma11g33240; Glyma16g34290
	UGT	K00699	2.4.1.17	glucuronosyltransferase	Glyma03g03840; Glyma19g03000; Glyma01g02740
	GAUT	K13648	2.4.1.43	alpha-1,4-galacturonosyltransferase	Glyma09g40260; Glyma06g41630; Glyma12g16550; Glyma13g36280; Glyma15g12900; Glyma02g15990; Glyma13g06990
	ATPMEPCRB like	K01051	3.1.1.11	ATPMEPCRB like pectinesterase / pectinesterase inhibitor	Glyma02g02020; Glyma19g40020; Glyma19g41950; Glyma06g47200
	PecEST	K01051	3.1.1.11	Pectinesterase	Glyma15g20550; Glyma17g04940; Glyma05g35930; Glyma08g03700
	PecMET	K01051	3.1.1.11	pectin methylesterase	Glyma16g01650; Glyma07g05150
	CSLD5	K00770	2.4.2.24	cellulose synthase-like D5	Glyma03g37550
	XYL4	K15920	3.2.1.37	beta-D-xylosidase 4	Glyma08g07950; Glyma15g05720
	BXL2	K01198	3.2.1.37	beta-xylosidase 2	Glyma10g01710
Star and sucrose	otsB	K01087	3.1.3.12	trehalose 6-phosphate phosphatase	Glyma11g38230; Glyma18g02160
metabolism	bcsA	K00694	2.4.1.12	cellulose synthase (UDP-forming)	Glyma14g18140
	CEL2	K01179	3.2.1.4	cellulase 2	Glyma18g03470.1
	GH9B18	K01179	3.2.1.4	glycosyl hydrolase 9B18	Glyma04g01030
	BGLU	K01188; K05349; K05350	3.2.1.21	beta-glucosidase	Glyma07g18410; Glyma14g39230; Glyma09g00550; Glyma12g36870; Glyma15g42570; Glyma15g42590; Glyma06g41200; Glyma11g16220; Glyma15g03620; Glyma11g13800; Glyma07g38850; Glyma09g30910;
	GH	K05349	3.2.1.21	glycosyl hydrolase	Glyma02g33550; Glyma14g04940; Glyma10g15980;
	ATBETAFRUCT4	K01193	3.2.1.26	acid beta-fructofuranosidase 4	Glyma01g41990; Glyma17g14750
	ATBFRUCT1	K01193	3.2.1.26	beta-fructofuranosidase, insoluble isoenzyme	Glyma13g42530; Glyma15g02850
	scrK	K00847	2.7.1.4	fructokinase	Glyma10g38570; Glyma11g13580; Glyma12g05580; Glyma15g03430
	HK	K00844	2.7.1.1	hexokinase	Glyma11g10130
	PGM	K01835	5.4.2.2	phosphoglucomutase	Glyma10g38590
Ascorbate	APX4	K00434	1.11.1.11	ascorbate peroxidase 4	Glyma02g37160
metabolism	VTC4	K10047	3.1.3.25	inositol-phosphate phosphatase / L-galactose 1-phosphate phosphatase	Glyma07g39620
	PFK	K00850	2.7.1.11	6-phosphofructokinase	Glyma05g36050.1
	ALDO	K01623	4.1.2.13	fructose-bisphosphate aldolase, class I	Glyma11g11870; Glyma12g04150
	PGAM	K01834	5.4.2.11	2,3-bisphosphoglycerate-dependent phosphoglycerate mutase	Glyma13g01970
	ENO	K01689	4.2.1.11	enolase	Glyma09g28100
	PK	K00873	2.7.1.40	pyruvate kinase	Glyma03g34740
Glycolysis / Gluconeogenesis	ALDEP	K01785	5.1.3.3	aldose 1-epimerase	Glyma09g30670; Glyma09g37450
	GLUPE	K01792	5.1.3.15	glucose-6-phosphate 1-epimerase	Glyma03g41600
	ADH1	K00001	1.1.1.1	alcohol dehydrogenase 1	Glyma04g41990; Glyma14g24860
	ALDH3F	K00128	1.2.1.3	aldehyde dehydrogenase 3F1	Glyma12g06130
	ALDH3H	K00128	1.2.1.3	aldehyde dehydrogenase 3H1	Glyma04g42740
	GroES-like	K00001	1.1.1.1	GroES-like zinc-binding dehydrogenase family protein	Glyma01g28850; Glyma07g18130
	FUM2	K01679	4.2.1.2	FUMARASE 2	Glyma02g01930
TCA Cycle	ACLA	K01648	2.3.3.8	ATP-citrate lyase A-1	Glyma03g38810; Glyma15g42140
	ACLB	K01648	2.3.3.8	ATP-citrate lyase B-1	Glyma17g03700
	MDH	K00025	1.1.1.37	malate dehydrogenase	Glyma13g16440.1
	aroE	K00014	1.1.1.25	shikimate dehydrogenase	Glyma20g37400
	aroK	K00891	2.7.1.71	shikimate kinase	Glyma04g39700
	trpE	K01657	4.1.3.27	anthranilate synthase component I	Glyma18g03260; Glyma18g03270
	trpB	K01696	4.2.1.20	tryptophan synthase beta chain	Glyma11g00580
	TAT	K00815	2.6.1.5	tyrosine aminotransferase	Glyma06g35630
	ADT	K05359	4.2.1.91; 4.2.1.51	arogenate/prephenate dehydratase	Glyma17g01610
	SHMT	K00600	2.1.2.1	serine hydroxymethyltransferase	Glyma05g28490; Glyma09g33480
Biosynthesis	cysE	K00640	2.3.1.30	serine O-acetyltransferase	Glyma18g08910
of amino acid	cysK	K01738	2.5.1.47	cysteine synthase A	Glyma19g43150; Glyma20g37280
	CYSC1	K13034	2.5.1.47; 4.4.1.9	L-3-cyanoalanine synthase/ cysteine synthase	Glyma09g39390
	dapA	K01714	4.3.3.7	4-hydroxy-tetrahydrodipicolinate synthase	Glyma03g02530
	ALD1	K10206	2.6.1.83	AGD2-like defense response protein 1	Glyma08g19250
	GLT1	K00264	1.4.1.13; 1.4.1.14	NADH-dependent glutamate synthase 1	Glyma06g13280; Glyma04g41540
	BcaT	K00826	2.6.1.42	branched-chain amino acid aminotransferase like protein	Glyma07g30500
	P5CS2	K12657	1.2.1.41; 2.7.2.11	delta 1-pyrroline-5-carboxylate synthase 2	Glyma03g12240; Glyma07g16510; Glyma18g03830
	proC	K00286	1.5.1.2	pyrroline-5-carboxylate reductase	Glyma03g28480
	ASMT	K00543	2.1.1.4	acetylserotonin N-methyltransferase	Glyma06g44010; Glyma18g50470
Amino acid metabolism	SPDS	K00797	2.5.1.16	spermidine synthase	Glyma08g39810; Glyma10g39440; Glyma20g28340
	speB	K01480	3.5.3.11	agmatinase	Glyma03g03270
	KAS I	K09458	2.3.1.179	β-ketoacyl-acyl carrier protein synthase I	Glyma05g36690; Glyma08g02850
	KCS6	K15397	2.3.1.199	β-ketoacyl-CoA synthase 6	Glyma08g30140
Biosynthesis of	KCS11	K15397	2.3.1.199	β-ketoacyl-CoA synthase 11	Glyma10g32260; Glyma20g35340
Fatty acid	FAD8	K10257	1.14.19.-	fatty acid desaturase 8	Glyma02g39230; Glyma03g07570; Glyma11g27190; Glyma14g37350
	FAD2	K10226	1.14.19.-	fatty acid desaturase 2	Glyma17g34640
	SCD	K00507	1.14.19.1	stearoyl-CoA desaturase	Glyma07g03370

## Sheet: Sup.Table4
Sup.Table4 Realtime PCR primers.
Gene	Left primer (5' to 3')	Right primer (5' to 3')
GmTubulin	TGGCCGCTACCTCACTGCCT	TCGTCCATGCCTTCCCCGGT
GmPsaA	GCCATACTAATGATTTAGAGG	CTCACTATTGGCCAAACCAC
GmPsaF	GACGAGAAGAAACCCACCATG	AATTCTCCAGGCTTTCCTCC
GmPsaG	AGCAATGGCTATGACCCTGC	AGCAAACCAAATTGCAGCCG
GmPsaH	CAAGTTCTTCGAGACATTCG	AAATTAGATCTTGCCACGGG
GmPsaK	ATCTGTTGGCCACATCATTG	GGGAGAAGCTAAAGATTAAG
GmPsaO-1	TGACTGGCCTCTTCTTTGAG	GAGACCATAGGTTTAGAATTC
GmPsaO-2	TGGCTTGTTCATCTGCCTCAC	CACAGATTTCTCCTAGTAAG
GmPsbE	GAATATTTTACAGAGAGCCG	CTAGTCCGTGAACAGCCAAC
GmPsbO	GCGAGGTTATCGGTGTGTTC	GATAATGCAGCAACAGCATG
GmPsbP	GCAGCAACTGTGAAAGATGG	ATTCAACACATACACACCCC
GmPsbQ	GAAGCTTCAAGGAAGAAAAG	GGAATCAGCATGGCATACCAA
GmPsbY	GACTATTGCTTTCCAATTAAC	AGAATTAAGAATACCCACGAG
GmPsbZ	AAGCGTCGGCTAGTGAGATTG	CTTAGCATAGCAAAGTCACTC
GmPsb28-1	AGGAGTCCTTCAGTCGGTTG	CAGAGTTAGCACATTGACTC
GmPsb28-2	CCACGGGACTGGGATAGATTC	ACGCCAATATAGCATTTCAC
GmPetF-1	GACCATCAAATCAAAAAGGG	CAACACCAACAGAGTTTCAC
GmPetF-2	CATGACATGCCCTGCTCGTC	CAGTCATTGGCTGTGGCTAAC
GmPetF-3	ATGCAGGGCTGGTTCTTGCTC	TATTTAAGCAGTGAGCTCTTC
GmPetF-4	TCATGCAAGGCTGGTGCTTG	AACTAGAATAGCTCATCCTCC
GmPetF-5	GAGCTACCTTACTCATGCAG	GAGATCTTCCTCCTTGTGGG
GmATPF1A	TGGAACGAATGGTTATCTTG	AAGAGTTCCATCTGTTCTTG
GmrbcS	CTGCACTGATGCTTCTCAGG	AGTGGGGTGGCTACAGATGC
GmPGK	AGTGGAAAGGGGGTGACCAC	TTACACGGCAACTGGGACGG
otsB-1	ACAGAGGACAAGGTTTTGGC	ATGGCAGGGTAGGGATGTAC
otsB-2	TGGTGATGATCGAACTGACG	GGGAACTCGTTCTTTTCCAC
otsB-3	ACAGAGGACAAGGTTTTGGC	AGGGTAGGGATGTGCATGTC
bcsA	GGAACACCTGTTAAGAAAGC	GTGTTGGATCAAAACTAGCTC
GAUT1	ATCATGGCACGTACTCGGTC	AGTTGTGAGGATCATTCACG
GAUT4	CTTGGCTACAACCCCAATGTC	GACCTATCTACGGATTGATG
GAUT6	CGAAATGAGATTGAGCAGGC	CCGGTCATGTCAGGTAGAGG
APX4-1	AACGGAGCCGTGAAACTGTC	GGAAGATAATATGGTACTACC
APX4-2	AGTCAGAAGTCAGTAAGACC	TGGACCAATACAGCAAGGATG
SUS4	TCATGAGAAGTACACATGGC	TCTTCAATAGCAAGGGGCAC
SUS6-1	CGAGTCTCAAATCGCGTAGC	CAGAGCTTCTCCGTTTGATG
SUS6-2	ACCCTATTAACAGCAGCAGC	TGCTCCCTTGTGAACAGACG
SUS6-3	TTATACCTTCTGGAGGCGGG	TGCAATCCAGACTGTGAACG
SUS6-4	GGATTACGTTGGTTGGTCCC	GGCACTTTTATTTGTCCCTG
GLUPE	TTGAAGCCAGGCGAGGAATG	CCTGATACTCCTAAGGAGAC
ALDEP-1	GACACAGGGATTCCCTAATG	GAGAAGCCTACTAAGTTCAG
ALDEP-2	GGTGGATATGTGTACCAATC	GCTCACTCCTCCTATCTCAC
PK	GCCCTTGATCATGGAAAAGC	CAGAATGATCTGCGACTGCC
GroES-1	GCCAAAGAATGCATGGATGG	GTGTTTTAGACGTGAGTCTG
GroES-2	GGAGGTTTCAAAGGGAGAAG	CACATCCATTCTAAAAGGC
ADH1	CTTCTATGGTCACTACAGAC	CATTGATTTACTCTTCCATGC
ALDH2B	GCATTGAGAGCTGGAACAG	GCTAATGATGTTCAAAGCC
ALDH3F	GTAAGAAGAAGTTTCCTCAC	GTACGTGCATATATGCTAGC
ALDH3H	GTGCATACCATGGGAAGTTC	GTTAAGCTTAGGACCATCC
KASI-1	AAGCCATAACAACTGGCTGG	TGAATTCTACTTATGGCCTG
KASI-2	CCATAACAACTGGCTGGTTG	GTTTGAATCCTACTTATGGC
KCS6	AGAGAGGAGATAGGGTTTGG	TTAGATGACGGAGAGCCTAG
KCS11-1	GACAGGACTTGGCAGATTGC	CTCCCAAAAAAATGCAAGAGG
KCS11-2	TGACAGGACTTGGCAGATTG	CCTAATGCAAGAGGTTTTAAC
FAD8-1	ATTATCACCTCGTTGAAGCG	GTGGAGGAGCAGAGAATCAG
FAD8-2	CGAACCAAAGAAGTCTAGTC	GCCTCTCTGTTGTCTTCAAG
FAD8-3	GTGAGCCTCAGAAATCAGGG	TAGGTCAATGTAGTAGCATC
PFK	AGTGGGCTTGTCAATGGAAG	ATGCCAAAGTCCTAACACCC
GAPC1	CGAATGGGGTTACAGTTCCC	TCAATGATATCACACACAGC
GAPC2	TGGGTACACAGACGAGGATG	GAGCTCCCACCAATGCCATG
ASMT-x	TGAGAAAGAATGGGCACATC	TATAGTAAACAAGCCGAGCC
ASMT-y	AACTCTTCATGGAAGCCGGG	TGCTCCACACTAGTTCTTCC
